# Supplementary material for: On and off the rocks: persistence and ecological diversification in a tropical Australian lizard radiation
Source: BMC Evol Biol. 2019 Mar 20;19:81. doi: 10.1186/s12862-019-1408-1 (PMC6427882; doi:10.1186/s12862-019-1408-1)
Supplement: Supplementary file 3 — Appendix 1. Full list of samples included in genetic and morphological analyses inlcuding GenBank accession details. Samples which were assigned to genetic lineages based on locality (no DNA) are indicated with an asterisk. (XLSX 135 kb) [file 12862_2019_1408_MOESM3_ESM.xlsx]

## Sheet: Sheet1
institution_full_name	field_number	catalog_number	ABTC_number	tissue_number	Genbank	genus	species	mtDNA_lineage	ExonCap	is_vouchered_specimen	location_text	latitude	longitude	state_short	Ecology	morphology	EC location notes
Australian Museum	NULL	AMSR139934	NULL	R.139934	JN019081	Gehyra	australis	aus1		1	NULL	-16.0186	128.004		generalist	0
Moritz lab ANU	CCM0826	CCM0826	NULL	CCM0826	KX815631	Gehyra	australis	aus1		1	Carson escarpment - near camp	-15.3382	126.588	WA	generalist	0
Moritz lab ANU	CCM2218	CCM2218	NULL	CCM2218	KX815586	Gehyra	australis	aus1		1	Tomato Island west	-14.7794	134.667	NT	generalist	1
Moritz lab ANU	CCM2220	CCM2220	NULL	CCM2220	KX815589	Gehyra	australis	aus1	1	1	Tomato Island west	-14.7794	134.667	NT	generalist	1	parapatric with aus3
Moritz lab ANU	CCM2618	CCM2618	NULL	CCM2618	KX815590	Gehyra	australis	aus1	1	1	Fossil Fern, Lorella Springs Station	-15.6795	135.625	NT	generalist	1
Moritz lab ANU	CCM2479	CCM2479	NULL	CCM2479	KX815592	Gehyra	australis	aus1		1	Butterfly Springs rocks	-15.6272	135.462	NT	generalist	1
Moritz lab ANU	CCM2612	CCM2612	NULL	CCM2612	KX815594	Gehyra	australis	aus1		1	Southern Lost City, Limmen NP	-15.6272	135.462	NT	generalist	1
Moritz lab ANU	CCM0388	CCM0388	NULL	CCM0388	KX815599	Gehyra	australis	aus1		1	MCARTHUR RIVER STN SPOTLIGHTING	-16.6425	135.849	NT	generalist	0
Moritz lab ANU	CCM0367	CCM0367	NULL	CCM0367	KX815605	Gehyra	australis	aus1		1	CALVERT HILLS CAMPSITE	-17.1979	137.434	NT	generalist	1
Moritz lab ANU	CCM0405	CCM0405	NULL	CCM0405	KX815606	Gehyra	australis	aus1		1	MCARTHUR RIVER STN CAMPSITE	-16.6383	135.846	NT	generalist	0
Moritz lab ANU	CCM0385	CCM0385	NULL	CCM0385	KX815607	Gehyra	australis	aus1		1	MCARTHUR RIVER STN CAMPSITE	-16.6383	135.846	NT	generalist	0
Moritz lab ANU	CCM0384	CCM0384	NULL	CCM0384	KX815608	Gehyra	australis	aus1		1	MCARTHUR RIVER STN CAMPSITE	-16.6383	135.846	NT	generalist	0
Moritz lab ANU	CCM0406	CCM0406	NULL	CCM0406	KX815609	Gehyra	australis	aus1		1	MCARTHUR RIVER STN MEATWORKS TIP	-16.6505	135.849	NT	generalist	1
Moritz lab ANU	CCM0404	CCM0404	NULL	CCM0404	KX815610	Gehyra	australis	aus1		1	MCARTHUR RIVER STN CAMPSITE	-16.6383	135.846	NT	generalist	1
Moritz lab ANU	CCM2672	CCM2672	NULL	CCM2672	KX815611	Gehyra	australis	aus1		1	Caranbirini Conservation reserve	-16.2742	136.082	NT	generalist	0
Moritz lab ANU	CCM1788	CCM1788	NULL	CCM1788	KX815613	Gehyra	australis	aus1		1	Russ Creek	-16.0473	126.702	WA	generalist	0
Moritz lab ANU	CCM1789	CCM1789	NULL	CCM1789	KX815614	Gehyra	australis	aus1		1	Russ Creek	-16.0473	126.702	WA	generalist	0
Moritz lab ANU	CCM3325	CCM3325	NULL	CCM3325	KX815617	Gehyra	australis	aus1		1	Gogo Station, by station track just south of Bob's Bore	-18.523	125.923	WA	generalist	0
Moritz lab ANU	CCM3298	CCM3298	NULL	CCM3298	KX815618	Gehyra	australis	aus1		1	Gogo Station, Creek crossing	-18.3241	125.798	WA	generalist	1
Moritz lab ANU	CCM0554	CCM0554	NULL	CCM0554	KX815623	Gehyra	australis	aus1	1	1	Vic River Region Escarpment Walk	-15.6109	131.116	NT	generalist	1	parapatric with aus2
Moritz lab ANU	CCM3374	CCM3374	NULL	CCM3374	KX815624	Gehyra	australis	aus1		1	Gibb River Road, at border of King Leopold Ranges Conservation Park	-17.1535	125.422	WA	generalist	1
Moritz lab ANU	CCM1436	CCM1436	NULL	CCM1436	KX815625	Gehyra	australis	aus1		1	Mornington campground	-17.5088	126.111	WA	generalist	0
Moritz lab ANU	CCM1437	CCM1437	NULL	CCM1437	KX815626	Gehyra	australis	aus1		1	Mornington campground	-17.5088	126.111	WA	generalist	0
Moritz lab ANU	CCM1054	CCM1054	NULL	CCM1054	KX815629	Gehyra	australis	aus1		1	Gibb River Camp	-16.0953	126.512	WA	generalist	0
Moritz lab ANU	CCM0745	CCM0745	NULL	CCM0745	KX815636	Gehyra	australis	aus1		1	Old Mitchell Road	-15.1283	126.139	WA	generalist	0
Moritz lab ANU	CCM1520	CCM1520	NULL	CCM1520	KX815637	Gehyra	australis	aus1		1	Police camp	-16.8312	126.228	WA	generalist	0
Moritz lab ANU	CCM1819	CCM1819	NULL	CCM1819	KX815652	Gehyra	australis	aus1		1	Springvale Camp 2	-17.6799	127.692	WA	generalist	0
Moritz lab ANU	CCM3036	CCM3036	NULL	CCM3036	KX815653	Gehyra	australis	aus1		1	Saw Tooth Gorge	-18.4252	127.82	NT	generalist	0
Moritz lab ANU	CCM2959	CCM2959	NULL	CCM2959	KX815657	Gehyra	australis	aus1		1	East Baines Crossing	-15.9714	130.295	NT	generalist	0
Moritz lab ANU	CCM3025	CCM3025	NULL	CCM3025	KX815658	Gehyra	australis	aus1		1	East Baines Camp	-16.4516	130.103	NT	generalist	0
Moritz lab ANU	CCM3042	CCM3042	NULL	CCM3042	KX815659	Gehyra	australis	aus1		1	Saw Tooth Gorge	-18.4252	127.82	NT	generalist	0
Moritz lab ANU	CCM1284	CCM1284	NULL	CCM1284	KX815663	Gehyra	australis	aus1		1	Imintji tip	-17.1491	125.459	WA	generalist	0
Moritz lab ANU	CCM1491	CCM1491	NULL	CCM1491	KX815666	Gehyra	australis	aus1		1	Marion Downs tip	-17.0559	126.839	WA	generalist	0
Moritz lab ANU	CCM3225	CCM3225	NULL	CCM3225	KX815675	Gehyra	australis	aus1		1	Site 3, along creek xxx km s of Warmun	-17.4203	128.092	WA	generalist	1
Moritz lab ANU	CCM1795	CCM1795	NULL	CCM1795	KX815677	Gehyra	australis	aus1		1	Texas Downs Camp	-17.1005	128.268	WA	generalist	0
Moritz lab ANU	CCM1771	CCM1771	NULL	CCM1771	KX815678	Gehyra	australis	aus1		1	Texas Downs Camp	-17.1005	128.268	WA	generalist	0
Moritz lab ANU	CCM3220	CCM3220	NULL	CCM3220	KX815680	Gehyra	australis	aus1		1	Muluk Rest Area, just of great North Hwy, south of Warmun	-17.3389	128.053	WA	generalist	0
Moritz lab ANU	CCM1818	CCM1818	NULL	CCM1818	KX815681	Gehyra	australis	aus1		1	Springvale Camp 2	-17.6799	127.692	WA	generalist	0
Moritz lab ANU	CCM2219	CCM2219	NULL	CCM2219	MG656456	Gehyra	australis	aus1		1	Tomato Island west	-14.7794	134.667	NT	generalist	1
Moritz lab ANU	CCM3221	CCM3221	NULL	CCM3221	MG656459	Gehyra	australis	aus1		1	Muluk Rest Area, just of great North Hwy, south of Warmun	-17.3389	128.053	WA	generalist	1
Moritz lab ANU	CCM3224	CCM3224	NULL	CCM3224	MG656460	Gehyra	australis	aus1		1	Site 3, along creek xxx km s of Warmun	-17.4203	128.092	WA	generalist	1
Moritz lab ANU	CCM3309	NULL	NULL	CCM3309	MG656461	Gehyra	australis	aus1		0	Geikie Gorge, Ranger Station	-18.1076	125.698	WA	generalist	0
Moritz lab ANU	CCM3373	CCM3373	NULL	CCM3373	MG656462	Gehyra	australis	aus1		1	Imitji Tip	-17.1501	125.451	WA	generalist	0
Moritz lab ANU	CCM4992	NULL	NULL	CCM4992	MG656463	Gehyra	australis	aus1		0	Tomato Island	-14.7455	134.692	NT	generalist	0
Moritz lab ANU	CCM5000	CCM5000	NULL	CCM5000	MG656464	Gehyra	australis	aus1		1	Tomato Island	-14.7455	134.692	NT	generalist	0
Moritz lab ANU	CCM5002	CCM5002	NULL	CCM5002	MG656465	Gehyra	australis	aus1		1	Tomato Island	-14.7455	134.692	NT	generalist	0
Moritz lab ANU	CCM6376	CCM6376	NULL	CCM6376	MG656466	Gehyra	australis	aus1		1	Mallapunya St sandstone	-16.9732	135.803	NT	generalist	0
Moritz lab ANU	CCM6377	CCM6377	NULL	CCM6377	MG656467	Gehyra	australis	aus1		1	Mallapunya St sandstone	-16.9732	135.803	NT	generalist	1
Moritz lab ANU	CCM2019	CCM2019	NULL	CCM2019	MG656518	Gehyra	australis	aus1		1	Roadside stop 73k E Roper Hwy	-14.9141	133.71	NT	generalist	0
Moritz lab ANU	CCM3044	CCM3044	NULL	CCM3044	MK612781	Gehyra	australis	aus1		1	Limbunya	-17.5189	129.876	NT	generalist	0
Moritz lab ANU	CCM3086	CCM3086	NULL	CCM3086	MK612782	Gehyra	australis	aus1		1	Keep river gorge	-15.8341	129.105	NT	generalist	0
Moritz lab ANU	CCM3263	CCM3263	NULL	CCM3263	MK612783	Gehyra	australis	aus1		1	Gogo Station, Pillara Range, south entrance of Menyous Gap	-18.4044	125.837	WA	generalist	0
Moritz lab ANU	CCM3310	NULL	NULL	CCM3310	MK612784	Gehyra	australis	aus1		0	Geikie Gorge, Ranger Station	-18.1076	125.698	WA	generalist	0
Moritz lab ANU	CCM4998	CCM4998	NULL	CCM4998	MK612785	Gehyra	australis	aus1		1	28km north of Towns River	-14.9059	135.014	NT	generalist	0
Moritz lab ANU	CCM5420	NULL	NULL	CCM5420	MK612786	Gehyra	australis	aus1		0	Gregory NP (Bush Blitz 2015)	-16.05	130.367	NT	generalist	0
Moritz lab ANU	CCM7043	NULL	NULL	CCM7043	MK612787	Gehyra	australis	aus1		0	Gregory National Park: EMPG13	-16.0482	130.381	NT	generalist	0
Moritz lab ANU	CCM7054	NULL	NULL	CCM7054	MK612788	Gehyra	australis	aus1		0	Gregory National Park: EMPG07	-16.0429	130.697	NT	generalist	0
Moritz lab ANU	CCM7055	NULL	NULL	CCM7055	MK612789	Gehyra	australis	aus1		0	Gregory National Park: EMPG07	-16.0429	130.697	NT	generalist	0
Moritz lab ANU	CCM7072	NULL	NULL	CCM7072	MK612790	Gehyra	australis	aus1		0	Gregory National Park: EMPG11	-15.8888	130.2	NT	generalist	0
Moritz lab ANU	CCM7280	CCM7280	NULL	CCM7280	MK612791	Gehyra	australis	aus1		1	Lissadell limestone	-16.6635	128.526	WA	generalist	1
Moritz lab ANU	CCM7281	CCM7281	NULL	CCM7281	MK612792	Gehyra	australis	aus1		1	Lissadell limestone	-16.6635	128.526	WA	generalist	1
Moritz lab ANU	CCM7290	NULL	NULL	CCM7290	MK612793	Gehyra	australis	aus1		0	Glen Hill 2 Track	-16.5731	128.344	WA	generalist	0
Moritz lab ANU	CCM7303	CCM7303	NULL	CCM7303	MK612794	Gehyra	australis	aus1		1	Mt. Nyulasy	-16.7655	128.273	WA	generalist	1
Moritz lab ANU	CCM7409	NULL	NULL	CCM7409	MK612795	Gehyra	australis	aus1		0	Maggie dolomites	-17.4634	126.182	WA	generalist	0
Moritz lab ANU	CCM7447	CCM7447	NULL	CCM7447	MK612796	Gehyra	australis	aus1		1	Carlton Hill Sandstone	-15.5352	128.712	WA	generalist	1
Moritz lab ANU	CCM7453	CCM7453	NULL	CCM7453	MK612797	Gehyra	australis	aus1		1	Ningbing South	-15.1788	128.63	WA	generalist	0
Moritz lab ANU	YMR050	YMR050	NULL	YMR050	MK612799	Gehyra	australis	aus1		1	Jowa - Site 2	-14.7272	134.429	NT	generalist	1
Moritz lab ANU	CCM4997	CCM4997	NULL	CCM4997		Gehyra	australis	aus1		1	28km north of Towns River	-14.9059	135.014	NT	generalist	0
Moritz lab ANU	CCM7291	NULL	NULL	CCM7291		Gehyra	australis	aus1		0	Glen Hill 2 Track	-16.5731	128.344	WA	generalist	0
Museum Victoria	PMO209	PMO209	NULL	PMO209	KX815616	Gehyra	australis	aus1		0	Galeru Gorge	-18.6127	126.086	WA	generalist	0
Northern Territory Museum	NULL	R22307	ABTC30418	ABTC30418	KX815593	Gehyra	australis	aus1		1	Catfish Billabong Limmen Gate NP	-15.5464	135.408	NT	generalist	0
Northern Territory Museum	NULL	R20509	ABTC29350	ABTC29350	KX815595	Gehyra	australis	aus1		1	Cape Crawford area	-16.63	135.8	NT	generalist	0
Northern Territory Museum	NULL	R20520	ABTC29379	ABTC29379	KX815596	Gehyra	australis	aus1		1	McArthur River Bridge	-16.78	135.75	NT	generalist	0
Northern Territory Museum	NULL	R35187	ABTC102611	ABTC102611	KX815597	Gehyra	australis	aus1		1	Carpentaria Highway between Cape Crawford and Daly Waters	-16.7044	135.672	NT	generalist	0
Northern Territory Museum	NULL	R35188	ABTC102612	ABTC102612	KX815598	Gehyra	australis	aus1		1	Carpentaria Highway between Cape Crawford and Daly Waters	-16.7044	135.672	NT	generalist	0
Northern Territory Museum	NULL	R20507	ABTC29369	ABTC29369	KX815600	Gehyra	australis	aus1		1	Cape Crawford	-16.68	135.72	NT	generalist	0
Northern Territory Museum	NULL	R20543	ABTC29345	ABTC29345	KX815601	Gehyra	australis	aus1		1	Cape Crawford area	-16.69	135.7	NT	generalist	0
Northern Territory Museum	NULL	R20506	ABTC29358	ABTC29358	KX815604	Gehyra	australis	aus1		1	Cape Crawford	-16.68	135.72	NT	generalist	0
Northern Territory Museum	CMNT163	NULL	NULL	CMNT163	KX815621	Gehyra	australis	aus1		0	Victoria River Research Station (Kidman Springs)	-16.1163	130.96	NT	generalist	0
Northern Territory Museum	CMNT164	NULL	NULL	CMNT164	KX815622	Gehyra	australis	aus1		0	Victoria River Research Station (Kidman Springs)	-16.1163	130.96	NT	generalist	0
Northern Territory Museum	CCM1948	NULL	NULL	CCM1948	KX815651	Gehyra	australis	aus1		1	Renner Springs Road House	-18.315	133.796	NT	generalist	1
South Australian Museum	NULL	R34176	ABTC11877	ABTC11877	KJ025209	Gehyra	australis	aus1		1	S Daly Waters	-16.3	133.383	NT	generalist	0
South Australian Museum	NULL	NULL	ABTC06923	ABTC06923	KX815591	Gehyra	australis	aus1		1	Bing Bong	-15.6223	136.353	NT	generalist	0
South Australian Museum	NULL	R54011	ABTC72705	ABTC72705	KX815603	Gehyra	australis	aus1		1	Barkly RH	-19.7114	135.828	NT	generalist	0
South Australian Museum	NULL	R51105	NULL	NULL	KX815667	Gehyra	australis	aus1		1	Pentecost River, El Questro Station	-15.966	127.933	WA	generalist	0
Western Australian Museum	NULL	R172872	NULL	R172872	KX815612	Gehyra	australis	aus1		1	Ellenbrae Station	-15.9839	127.054	WA	generalist	0
Western Australian Museum	MCZ-A-28498	R173513	NULL	R173513	KX815627	Gehyra	australis	aus1		1	Drysdale Station Caravan Park	-15.7025	126.378	WA	generalist	0
Western Australian Museum	NULL	R114001	NULL	R114001	KX815632	Gehyra	australis	aus1		1	NULL	-15.35	126.617		generalist	0
Western Australian Museum	R173997	R173997	NULL	R173997	KX815633	Gehyra	australis	aus1		1	Swamp campsite	-14.7968	126.932	WA	generalist	1
Western Australian Museum	NULL	R172347	NULL	R172347	KX815634	Gehyra	australis	aus1		1	NULL	-14.8069	126.492		generalist	0
Western Australian Museum	NULL	R172913	NULL	R172913	KX815638	Gehyra	australis	aus1		1	NULL	-15.1322	125.147		generalist	0
Western Australian Museum	NULL	R146021	NULL	R146021	KX815639	Gehyra	australis	aus1		1	NULL	-16.6833	123.833		generalist	0
Western Australian Museum	NULL	R172043	NULL	R172043	KX81564	Gehyra	australis	aus1	1	1	Sunday Island	-16.4292	123.179	WA	generalist	0
Western Australian Museum	NULL	R146053	NULL	R146053	KX815641	Gehyra	australis	aus1		1	NULL	-16.7583	123.985		generalist	0
Western Australian Museum	NULL	R172049	NULL	R172049	KX815642	Gehyra	australis	aus1		1	NULL	-16.4292	123.179		generalist	0
Western Australian Museum	NULL	R172044	NULL	R172044	KX815643	Gehyra	australis	aus1		1	NULL	-16.4292	123.179		generalist	0
Western Australian Museum	NULL	R172045	NULL	R172045	KX815645	Gehyra	australis	aus1		1	NULL	-16.4292	123.179		generalist	0
Western Australian Museum	NULL	R164605	NULL	R164605	KX815646	Gehyra	australis	aus1		1	NULL	-17.7606	122.906		generalist	0
Western Australian Museum	NULL	R172323	NULL	R172323	KX815647	Gehyra	australis	aus1		1	NULL	-17.4608	122.203		generalist	0
Western Australian Museum	NULL	R172048	NULL	R172048	KX815648	Gehyra	australis	aus1		1	NULL	-18.1053	125.702		generalist	0
Western Australian Museum	NULL	R172725	NULL	R172725	KX815649	Gehyra	australis	aus1		1	Windjana Gorge National Park Public Campsite	-17.4122	124.942	WA	generalist	0
Western Australian Museum	NULL	R164755	ABTC105347	ABTC105347	KX815654	Gehyra	australis	aus1		1	Halls Creek	-17.9541	127.794	WA	generalist	0
Western Australian Museum	NULL	R164755	ABTC112834	ABTC112834	KX815654	Gehyra	australis	aus1		1	Halls Creek area	-17.9542	127.794		generalist	0
Western Australian Museum	NULL	R164681	NULL	R164681	KX815655	Gehyra	australis	aus1		1	NULL	-17.3361	123.681		generalist	0
Western Australian Museum	NULL	R134629	ABTC105301	ABTC105301	KX815656	Gehyra	australis	aus1		1	Exmouth	-21.8086	114.115	WA	generalist	0
Western Australian Museum	NULL	R168505	NULL	R168505	KX815661	Gehyra	australis	aus1		1	NULL	-17.9667	122.233		generalist	0
Western Australian Museum	MCZ-A-28497	R173512	NULL	R173512	KX815662	Gehyra	australis	aus1		1	Ivanhoe Caravan Park	-15.7713	128.733	WA	generalist	0
Western Australian Museum	NULL	R131814	NULL	R131814	KX815664	Gehyra	australis	aus1		1	NULL	-15.7667	128.717		generalist	0
Western Australian Museum	MCZ-A-28496	R173511	NULL	R173511	KX815665	Gehyra	australis	aus1		1	Kimberley Grande Hotel	-15.7746	128.729	WA	generalist	0
Western Australian Museum	TR744	TR744	NULL	TR744	KX815668	Gehyra	australis	aus1		1	Cockburn Range	-15.8185	128.098	WA	generalist	0
Western Australian Museum	NULL	R172873	NULL	R172873	KX815669	Gehyra	australis	aus1		1	Ellenbrae Station	-15.9839	127.054	WA	generalist	0
Western Australian Museum	NULL	R130716	ABTC105296	ABTC105296	KX815671	Gehyra	australis	aus1		1	Butterfly Springs	-15.5667	128.867		generalist	0
Western Australian Museum	NULL	R126035	NULL	R126035	KX815673	Gehyra	australis	aus1		1	NULL	-15.3611	129.13		generalist	0
Western Australian Museum	NULL	R126028	NULL	R126028	KX815674	Gehyra	australis	aus1		1	NULL	-15.3611	129.13		generalist	0
Western Australian Museum	NULL	R108761	NULL	R108761	KX815676	Gehyra	australis	aus1		1	Bream gorge	-17.25	128.3		generalist	0
Western Australian Museum	NULL	R172908	NULL	BP01941	MG656455	Gehyra	australis	aus1		1	Doongan Station	-15.4356	125.392		generalist	0
Northern Territory Museum	NULL	R35153	ABTC102627	ABTC102627	MK612798	Gehyra	australis	aus1		1	Cape Crawford, Heartbreak Hotel	-16.6836	135.726	NT	generalist	0
Moritz lab ANU	CCM3145	CCM3145	NULL	CCM3145	KX815582	Gehyra	australis	aus2		1	Limestone outcrop at Charles Darwin University Katherine	-14.3984	132.145	NT	generalist	0
Moritz lab ANU	CCM0468	CCM0468	NULL	CCM0468	MG656481	Gehyra	australis	aus2		1	KAKADU GUNLOM CAMPGROUNDS TOILET BLOCK	-13.4348	132.416	NT	generalist	0
Moritz lab ANU	CCM0469	CCM0469	NULL	CCM0469	MG656482	Gehyra	australis	aus2		1	KAKADU GUNLOM CAMPGROUNDS TOILET BLOCK	-13.4348	132.416	NT	generalist	0
Moritz lab ANU	CCM0471	CCM0471	NULL	CCM0471	MG656483	Gehyra	australis	aus2		1	KAKADU GUNLOM TREE CAMP	-13.4348	132.416	NT	generalist	0
Moritz lab ANU	CCM0477	CCM0477	NULL	CCM0477	MG656484	Gehyra	australis	aus2	1	1	KAKADU GUNLOM CAMPGROUNDS TOILET BLOCK	-13.4348	132.416	NT	generalist	0
Moritz lab ANU	CCM1704	CCM1704	NULL	CCM1704	MG656485	Gehyra	australis	aus2		1	Hayes creek camp	-13.5831	131.46	NT	generalist	0
Moritz lab ANU	CCM1705	CCM1705	NULL	CCM1705	MG656486	Gehyra	australis	aus2		1	Hayes creek camp	-13.5831	131.46	NT	generalist	0
Moritz lab ANU	CCM1711	CCM1711	NULL	CCM1711	MG656487	Gehyra	australis	aus2	1	1	Hayes creek camp	-13.5831	131.46	NT	generalist	1
Moritz lab ANU	CCM1712	CCM1712	NULL	CCM1712	MG656488	Gehyra	australis	aus2		1	Hayes creek camp	-13.5831	131.46	NT	generalist	1
Moritz lab ANU	CCM2943	CCM2943	NULL	CCM2943	MG656489	Gehyra	australis	aus2	1	1	11km south of Katherine	-14.4788	132.349	NT	generalist	1
Moritz lab ANU	CCM2944	CCM2944	NULL	CCM2944	MG656490	Gehyra	australis	aus2		1	11km south of Katherine	-14.4788	132.349	NT	generalist	1
Moritz lab ANU	CCM3121	NULL	NULL	CCM3121	MG656491	Gehyra	australis	aus2		0	Charles Darwin University Katherine, accomadation area	-14.3984	132.145	NT	generalist	0
Moritz lab ANU	CCM3784	NULL	NULL	CCM3784	MG656492	Gehyra	australis	aus2		0	Kapalga, KNP	-12.6918	132.4	NT	generalist	0
Moritz lab ANU	CCM4904	CCM4904	NULL	CCM4904	MG656493	Gehyra	australis	aus2		1	Mountain Valley campsite, 1km SW Flying Fox Ck	-14.1731	133.729	NT	generalist	1
Moritz lab ANU	CCM4908	CCM4908	NULL	CCM4908	MG656494	Gehyra	australis	aus2		1	Mountain Valley campsite, 1km SW Flying Fox Ck	-14.1731	133.729	NT	generalist	0
Moritz lab ANU	CCM4911	NULL	NULL	CCM4911	MG656495	Gehyra	australis	aus2		0	Mountain Valley campsite, 1km SW Flying Fox Ck	-14.1731	133.729	NT	generalist	0
Moritz lab ANU	CCM5469	NULL	NULL	CCM5469	MG656496	Gehyra	australis	aus2		0	Site 15 rocks, Nitmiluk NP	-14.0325	132.306	NT	generalist	0
Moritz lab ANU	CCM5490	NULL	NULL	CCM5490	MG656497	Gehyra	australis	aus2		0	S. camp 14/15, Nitmiluk NP	-14.0323	132.309	NT	generalist	0
Moritz lab ANU	CCM5500	NULL	NULL	CCM5500	MG656498	Gehyra	australis	aus2		0	Site 25B, Nitmiluk NP	-14.0169	132.274	NT	generalist	0
Moritz lab ANU	CCM5663	NULL	NULL	CCM5663	MG656499	Gehyra	australis	aus2		0	Site 12B, Nitmiluk NP	-14.1973	132.168	NT	generalist	0
Moritz lab ANU	CCM2798	CCM2798	NULL	CCM2798	MK612816	Gehyra	australis	aus2		1	Mataranka Manor campground	-14.9191	133.068	NT	generalist	0
Moritz lab ANU	CCM3124	NULL	NULL	CCM3124	MK612817	Gehyra	australis	aus2		0	Charles Darwin University Katherine, accomadation area	-14.3732	132.155	NT	generalist	0
Moritz lab ANU	CCM4722	NULL	NULL	CCM4722	MK612818	Gehyra	australis	aus2		0	Litchfield NP Sealed rd, 400m west of Aida Ck access track	-13.1223	130.822	NT	generalist	0
Moritz lab ANU	CCM4730	NULL	NULL	CCM4730	MK612819	Gehyra	australis	aus2		0	Litchfield NP Old tabletop track, 3.5km north of park road	-13.1392	130.767	NT	generalist	0
Moritz lab ANU	CCM4735	NULL	NULL	CCM4735	MK612820	Gehyra	australis	aus2		0	Litchfield NP Old tabletop track, 4km north of park road	-13.1359	130.756	NT	generalist	0
Moritz lab ANU	CCM4821	NULL	NULL	CCM4821	MK612821	Gehyra	australis	aus2		0	Litchfield NP Gate for old tabletop track (LFP 2,3,21)	-13.149	130.777	NT	generalist	0
Moritz lab ANU	CCM4857	NULL	NULL	CCM4857	MK612822	Gehyra	australis	aus2		0	Litchfield NP Lost city track, 2.4km from park rd	-13.172	130.777	NT	generalist	0
Moritz lab ANU	CCM4864	NULL	NULL	CCM4864	MK612823	Gehyra	australis	aus2		0	Litchfield NP Tableland Ck track, 4.6km along	-13.4985	130.867	NT	generalist	0
Moritz lab ANU	CCM4885	NULL	NULL	CCM4885	MK612824	Gehyra	australis	aus2		0	Litchfield NP Tableland Ck track, at end	-13.495	130.855	NT	generalist	0
Moritz lab ANU	CCM4892	NULL	NULL	CCM4892	MK612825	Gehyra	australis	aus2		0	Litchfield NP Florence 4WD track	-13.0523	130.83	NT	generalist	0
Moritz lab ANU	CCM5017	CCM5017	NULL	CCM5017	MK612826	Gehyra	australis	aus2		1	Mary River site Corner	-12.7179	131.824	NT	generalist	0
Moritz lab ANU	CCM5018	CCM5018	NULL	CCM5018	MK612827	Gehyra	australis	aus2		1	Mary River region	-12.7847	131.445	NT	generalist	0
Moritz lab ANU	CCM5019	CCM5019	NULL	CCM5019	MK612828	Gehyra	australis	aus2		1	Mary River site MRP	-12.9068	131.65	NT	generalist	0
Moritz lab ANU	CCM6117	NULL	NULL	CCM6117	MK612829	Gehyra	australis	aus2		0	Litchfield Park/Batchelor Rd junction	-13.0075	130.994	NT	generalist	0
Moritz lab ANU	CCM6141	NULL	NULL	CCM6141	MK612830	Gehyra	australis	aus2		0	Litchfield NP Florence Falls 4WD campsite	-13.0934	130.785	NT	generalist	0
Moritz lab ANU	CCM6195	NULL	NULL	CCM6195	MK612831	Gehyra	australis	aus2		0	Litchfield NP Walker Ck Ranger Stn	-13.0794	130.693	NT	generalist	0
Moritz lab ANU	CCM6214	NULL	NULL	CCM6214	MK612832	Gehyra	australis	aus2		0	Litchfield NP Daly/Reynolds River 4WD track sth end - 300m north of Park entry	-13.5215	130.816	NT	generalist	0
Moritz lab ANU	CCM7006	CCM7006	NULL	CCM7006	MK612833	Gehyra	australis	aus2		1	Gregory National Park: EMPG04	-15.476	131.134	NT	generalist	1
Moritz lab ANU	CCM7029	NULL	NULL	CCM7029	MK612834	Gehyra	australis	aus2		0	Gregory National Park: GNPS02	-15.5222	131.299	NT	generalist	0
Moritz lab ANU	CCM4931	CCM4931	NULL	CCM4931		Gehyra	australis	aus2		1	Edith Falls rocks, Nitmaluk NP	-14.1837	132.188	NT	generalist	1
Moritz lab ANU	CCM6341	CCM6341	NULL	CCM6341		Gehyra	australis	aus2		1	Edith Falls campsite, Nitmaluk NP	-14.1798	132.186	NT	generalist	1
Moritz lab ANU	JR_LFP008	NULL	NULL	JR_LFP008		Gehyra	australis	aus2		0	Litchfield NP off Stapleton track	-13.4072	130.898	NT	generalist	0
Moritz lab ANU	JR_LFP025	NULL	NULL	JR_LFP025		Gehyra	australis	aus2		0	Litchfield NP Stapleton track	-13.2637	130.965	NT	generalist	0
Northern Territory Museum	NULL	R21022	ABTC28970	ABTC28970	KJ025211	Gehyra	australis	aus2	1	1	Black Point	-11.15	132.17	NT	generalist	0
Northern Territory Museum	R36854	R36854	NULL	R36854	KX815581	Gehyra	australis	aus2		1	~40km E of Stuart Hwy on Kakadu Hwy	-13.6792	132.046	NT	generalist	1
Northern Territory Museum	R36902	R36902	NULL	R36902	KX815584	Gehyra	australis	aus2		1	Just east of Stuart Hwy on Marrakai Road	-12.9034	131.15	NT	generalist	0
Northern Territory Museum	R36908	R36908	NULL	R36908	KX815585	Gehyra	australis	aus2		1	Just east of Stuart Hwy on Marrakai Road	-12.9062	131.164	NT	generalist	0
Northern Territory Museum	NULL	R20910	ABTC28895	ABTC28895	MG656469	Gehyra	australis	aus2		1	Black Point	-11.15	132.17	NT	generalist	1
Northern Territory Museum	NULL	R21066	ABTC29052	ABTC29052	MG656470	Gehyra	australis	aus2		1	Black Point	-11.15	132.17	NT	generalist	0
Northern Territory Museum	R36833	R36833	NULL	R36833	MG656472	Gehyra	australis	aus2		1	Stuart Hwy, 11km N of Pine Creek	-13.7551	131.755	NT	generalist	0
Northern Territory Museum	R36861	R36861	NULL	R36861	MG656473	Gehyra	australis	aus2		1	Ridge behind Hayes Creek Roadhouse	-13.5859	131.461	NT	generalist	1
Northern Territory Museum	R36876	R36876	NULL	R36876	MG656474	Gehyra	australis	aus2		1	Road into Eva Valley, south of Manyallaluk, E of Katherine	-14.4603	132.778	NT	generalist	0
Northern Territory Museum	R36888	R36888	NULL	R36888	MG656475	Gehyra	australis	aus2		1	Ridge on Central Arnhem Road, just before Barunga	-14.514	132.849	NT	generalist	0
Northern Territory Museum	R36901	R36901	NULL	R36901	MG656476	Gehyra	australis	aus2		1	Just east of Stuart Hwy on Marrakai Road	-12.9034	131.15	NT	generalist	0
Northern Territory Museum	R36903	R36903	NULL	R36903	MG656477	Gehyra	australis	aus2		1	Just east of Stuart Hwy on Marrakai Road	-12.9034	131.15	NT	generalist	1
Northern Territory Museum	R36904	R36904	NULL	R36904	MG656478	Gehyra	australis	aus2		1	Just east of Stuart Hwy on Marrakai Road	-12.9034	131.15	NT	generalist	1
Northern Territory Museum	R36906	R36906	NULL	R36906	MG656479	Gehyra	australis	aus2		1	Just east of Stuart Hwy on Marrakai Road	-12.9062	131.164	NT	generalist	0
Northern Territory Museum	R36907	R36907	NULL	R36907	MG656480	Gehyra	australis	aus2		1	Just east of Stuart Hwy on Marrakai Road	-12.9062	131.164	NT	generalist	1
Northern Territory Museum	NULL	R13584	ABTC28212	ABTC28212	MK612835	Gehyra	australis	aus2		1	Murgenella	-11.5486	132.925	NT	generalist	0
Northern Territory Museum	NULL	R37696	NULL	R37696	MK612836	Gehyra	australis	aus2		1	Bradshaw Field Training Area	-15.2284	130.402	NT	generalist	0
Northern Territory Museum	NULL	NTMR27661	NULL	NULL	MK612800	Gehyra	australis	aus2		1	Snake Creek, Adelaide River	-13.222	131.09	NT	generalist	0
Northern Territory Museum	NULL	NTMR29342	NULL	NULL	MK612801	Gehyra	australis	aus2		1	Mt Bundey	-12.8696	131.588	NT	generalist	0
Northern Territory Museum	NULL	NTMR35228	NULL	NULL	MK612802	Gehyra	australis	aus2		1	Adelaide River township	-13.2333	131.133	NT	generalist	0
Northern Territory Museum	NULL	NTMR35383	NULL	NULL	MK612803	Gehyra	australis	aus2		1	McMinns Lagoon	-12.5333	131.067	NT	generalist	0
Northern Territory Museum	NULL	NTMR35557	NULL	NULL	MK612804	Gehyra	australis	aus2		1	Ubirr, Kakadu National Park	-12.4	132.95	NT	generalist	0
Northern Territory Museum	NULL	NTMR35558	NULL	NULL	MK612805	Gehyra	australis	aus2		1	Ubirr, Kakadu National Park	-12.4	132.95	NT	generalist	0
Northern Territory Museum	NULL	NTMR36076	NULL	NULL	MK612806	Gehyra	australis	aus2		1	Darwin outskirts	NULL	NULL	NT	generalist	0
Northern Territory Museum	NULL	NTMR37060	NULL	NULL	MK612807	Gehyra	australis	aus2		1	~90 km SW of Katherine, Gregory HWY, Bridge over Mathison Creek	-15.0702	131.744	NT	generalist	0
Northern Territory Museum	NULL	NTMR37063	NULL	NULL	MK612808	Gehyra	australis	aus2		1	~50 km SW of Katherine, Gregory HWY	-14.8141	131.919	NT	generalist	0
Northern Territory Museum	NULL	NTMR37073	NULL	NULL	MK612809	Gehyra	australis	aus2		1	25 km SW of Katherine on Gregory HWY	-14.6457	132.117	NT	generalist	0
Northern Territory Museum	NULL	NTMR37079	NULL	NULL	MK612810	Gehyra	australis	aus2		1	Edith Falls Road, ~ 5 km from Stuart Hwy	-14.1874	132.068	NT	generalist	0
Northern Territory Museum	NULL	NTMR37080	NULL	NULL	MK612811	Gehyra	australis	aus2		1	Edith Falls Road, ~ 5 km from Stuart Hwy	-14.1874	132.068	NT	generalist	0
Northern Territory Museum	NULL	NTMR37086	NULL	NULL	MK612812	Gehyra	australis	aus2		1	Dorat Road, approximately 6 km from Stuart Hwy	-13.2851	131.117	NT	generalist	0
Northern Territory Museum	NULL	NTMR37087	NULL	NULL	MK612813	Gehyra	australis	aus2		1	Dorat Road, approximately 6 km from Stuart Hwy	-13.2851	131.117	NT	generalist	0
Northern Territory Museum	NULL	NTMR37098	NULL	NULL	MK612814	Gehyra	australis	aus2		1	Rum Jungle Rd, 5km Batchelor	-13.0167	131.007	NT	generalist	0
Northern Territory Museum	NULL	NTMR37111	NULL	NULL	MK612815	Gehyra	australis	aus2		1	Litchfield Road, 100m from turn off from Rum Jungle Road	-13.0063	130.994	NT	generalist	0
South Australian Museum	NULL	R34136	ABTC11826	ABTC11826	KJ025210	Gehyra	australis	aus2		1	Jabiru	-12.6667	132.883	NT	generalist	0
South Australian Museum	NULL	R34116	ABTC11798	ABTC11798	KX815583	Gehyra	australis	aus2		1	Jabiru East	-12.65	132.883	NT	generalist	0
Moritz lab ANU	CCM6356	NULL	NULL	CCM6356		Gehyra	koira	aus2		0	Butterfly Gorge, 700m Hayes Ck	-13.5875	131.459	NT	generalist	0
Australian Museum	NULL	AMSR138730	NULL	R.138730	JN393925	Gehyra	australis	aus3		1	Groote Eylandt, Vic. Alyangula	-13.833	136.416		generalist	0
AWC	10:W02	NULL	NULL	10:W02	MG656500	Gehyra	australis	aus3		0	W02 wetland	-14.063	134.417	NT	generalist	0
AWC	1:W02	NULL	NULL	1:W02	MG656501	Gehyra	australis	aus3		0	W02 wetland	-14.063	134.417	NT	generalist	0
AWC	2:W02	NULL	NULL	2:W02	MG656502	Gehyra	australis	aus3		0	W02 wetland	-14.063	134.417	NT	generalist	0
AWC	3:W02	NULL	NULL	3:W02	MG656503	Gehyra	australis	aus3		0	W02 wetland	-14.063	134.417	NT	generalist	0
AWC	4:W02	NULL	NULL	4:W02	MG656504	Gehyra	australis	aus3	1	0	Wongalara, W02 wetland	-14.063	134.417	NT	generalist	0	parapatric with aus2
AWC	5:W02	NULL	NULL	5:W02	MG656505	Gehyra	australis	aus3		0	W02 wetland	-14.063	134.417	NT	generalist	0
AWC	6:W02	NULL	NULL	6:W02	MG656506	Gehyra	australis	aus3		0	W02 wetland	-14.063	134.417	NT	generalist	0
AWC	7:W02	NULL	NULL	7:W02	MG656507	Gehyra	australis	aus3		0	W02 wetland	-14.063	134.417	NT	generalist	0
AWC	8:W02	NULL	NULL	8:W02	MG656508	Gehyra	australis	aus3		0	W02 wetland	-14.063	134.417	NT	generalist	0
AWC	9:W02	NULL	NULL	9:W02	MG656509	Gehyra	australis	aus3		0	W02 wetland	-14.063	134.417	NT	generalist	0
AWC	HS2	NULL	NULL	HS2	MG656510	Gehyra	australis	aus3		0	homestead	-14.1364	134.475	NT	generalist	0
AWC	HS3	NULL	NULL	HS3	MG656511	Gehyra	australis	aus3		0	homestead	-14.1364	134.475	NT	generalist	0
AWC	HS4	NULL	NULL	HS4	MG656512	Gehyra	australis	aus3		0	homestead	-14.1364	134.475	NT	generalist	0
AWC	W45#1	NULL	NULL	W45#1	MG656515	Gehyra	australis	aus3		0	Jalboi river	-14.2453	134.115	NT	generalist	0
AWC	W45#2	NULL	NULL	W45#2	MG656516	Gehyra	australis	aus3		0	Jalboi river	-14.2152	134.114	NT	generalist	0
Moritz lab ANU	CCM1965	NULL	NULL	CCM1965	KX815672	Gehyra	australis	aus3		0	AWC Wongalara	-14.1013	134.405	NT	generalist	0
Moritz lab ANU	CCM2241	NULL	NULL	CCM2241	MG656457	Gehyra	australis	aus3		0	Ngukurr site 1	-14.655	134.781	NT	generalist	0
Moritz lab ANU	CCM2271	CCM2271	NULL	CCM2271	MG656519	Gehyra	australis	aus3		1	Lake Katherine camp	-14.3079	135.061	NT	generalist	1
Moritz lab ANU	CCM2272	CCM2272	NULL	CCM2272	MG656520	Gehyra	australis	aus3		1	Lake Katherine camp	-14.3079	135.061	NT	generalist	1
Moritz lab ANU	CCM2408	CCM2408	NULL	CCM2408	MG656521	Gehyra	australis	aus3	1	1	Ngukurr site 1	-14.655	134.781	NT	generalist	1	parapatric with aus1
Moritz lab ANU	CCM2573	CCM2573	NULL	CCM2573	MG656522	Gehyra	australis	aus3		1	Cox River area, Limmen NP	-15.3167	135.341	NT	generalist	1
Moritz lab ANU	CCM2575	CCM2575	NULL	CCM2575	MG656523	Gehyra	australis	aus3	1	1	Cox River area, Limmen NP	-15.3167	135.341	NT	generalist	1	overlap with aus1
Moritz lab ANU	CCM2576	CCM2576	NULL	CCM2576	MG656524	Gehyra	australis	aus3		1	Cox River area, Limmen NP	-15.3167	135.341	NT	generalist	1
Moritz lab ANU	CCM3734	NULL	NULL	CCM3734	MG656525	Gehyra	australis	aus3	1	0	Groote Eyland	-13.8922	136.511	NT	generalist	0	sympatric with Groote
Moritz lab ANU	CCM6510	CCM6510	NULL	CCM6510	MG656526	Gehyra	australis	aus3		1	Emu Springs	-13.1562	134.851	NT	generalist	0
Moritz lab ANU	CCM6511	CCM6511	NULL	CCM6511	MG656527	Gehyra	australis	aus3		1	Emu Springs	-13.1562	134.851	NT	generalist	1
Moritz lab ANU	CCM6512	CCM6512	NULL	CCM6512	MG656528	Gehyra	australis	aus3		1	Emu Springs	-13.1562	134.851	NT	generalist	0
Moritz lab ANU	CCM6513	CCM6513	NULL	CCM6513	MG656529	Gehyra	australis	aus3		1	Emu Springs	-13.1562	134.851	NT	generalist	0
Moritz lab ANU	CCM6516	CCM6516	NULL	CCM6516	MG656530	Gehyra	australis	aus3		1	Emu Springs	-13.1562	134.851	NT	generalist	1
Moritz lab ANU	YMR72	NULL	NULL	YMR72	MG656535	Gehyra	australis	aus3		0	Washaway Creek, Parson's Range	-13.9048	135.092	NT	generalist	0
Moritz lab ANU	YMR85	NULL	NULL	YMR85	MG656536	Gehyra	australis	aus3		0	Parson's Range Remote Hilltop	-13.6357	135.175	NT	generalist	0
Moritz lab ANU	YMR94	NULL	NULL	YMR94	MG656537	Gehyra	australis	aus3		0	Phelp River Crossing, Parson's Range	-14.0893	135.019	NT	generalist	0
Moritz lab ANU	CCM2414	CCM2414	NULL	CCM2414	MK612838	Gehyra	australis	aus3		1	Ngukurr site 1	-14.655	134.781	NT	generalist	0
Moritz lab ANU	YMR067	YMR067	NULL	YMR067	MK612847	Gehyra	australis	aus3		0	Yulu - Site 1	-14.5068	134.569	NT	generalist	0
Moritz lab ANU	CCM4014	CCM4014	NULL	CCM4014		Gehyra	australis	aus3	1	1	Inglis Islands	-11.9765	136.304	NT	generalist	0
Moritz lab ANU	YMR106	NULL	NULL	YMR106		Gehyra	australis	aus3		0	Ngukurr Community	-14.7304	134.73	NT	generalist	0
Moritz lab ANU	YMR099	NULL	NULL	YMR099		Gehyra	australis	aus3		0	Ngukurr Community	-14.7304	134.73	NT	generalist	0
Moritz lab ANU	YMR068	YMR068	NULL	YMR068		Gehyra	australis	aus3		0	Yulu - Site 1	-14.5068	134.569	NT	generalist	0
Moritz lab ANU	GROOTE11	NULL	NULL	GROOTE11	MK612844	Gehyra	australis	aus3		1	Sandstone outcrop 700m north of Alyangula	-13.8416	136.423	NT	generalist	0
Musuem Victoria	Z18835	Z18835	NULL	Z18835	MK612837	Gehyra	australis	aus3		1	Gudjekbin	-12.251	133.801	NT	generalist	0
Northern Territory Museum	NULL	R22628	ABTC29875	ABTC29875	MG656514	Gehyra	australis	aus3		1	Long Billabong Roper River	-15.3067	135.341	NT	generalist	1
South Australian Museum	NULL	R22626	ABTC29876	ABTC29876	MG656513	Gehyra	australis	aus3		1	Long Billabong Roper River	-15.3067	135.341	NT	generalist	1
South Australian Museum	NULL	NULL	ABTC27725	ABTC27725	MG656517	Gehyra	australis	aus3		1	Urapunga Station	-14.7214	134.512	NT	generalist	0
Moritz lab ANU	CCM6554	CCM6554	NULL	CCM6554	MG656531	Gehyra	australis	aus3		1	Mata Mata Rocks	-12.0813	136.294	NT	generalist	1
Moritz lab ANU	CCM6555	CCM6555	NULL	CCM6555	MG656532	Gehyra	australis	aus3		1	Mata Mata Rocks	-12.0813	136.294	NT	generalist	1
Moritz lab ANU	CCM6595	CCM6595	NULL	CCM6595	MG656533	Gehyra	australis	aus3		1	Mata Mata Rocks	-12.0813	136.294	NT	generalist	1
Moritz lab ANU	CCM6647	CCM6647	NULL	CCM6647	MG656534	Gehyra	australis	aus3		1	Gikal camp	-12.0522	136.321	NT	generalist	1
Moritz lab ANU	GGGROOTE02	GGGROOTE02	NULL	GGGROOTE02	MK612839	Gehyra	australis	aus3		1	Sandstone outcrop 700m north of Alyangula	-13.8415	136.423	NT	generalist	0
Moritz lab ANU	GGGROOTE03	GGGROOTE03	NULL	GGGROOTE03	MK612840	Gehyra	australis	aus3		1	Cave paintings Recreation Area	-13.973	136.504	NT	generalist	0
Moritz lab ANU	GGGROOTE04	GGGROOTE04	NULL	GGGROOTE04	MK612841	Gehyra	australis	aus3		1	Sandstone outcrop 700m north of Alyangula	-13.8432	136.422	NT	generalist	0
Moritz lab ANU	GGGROOTE05	GGGROOTE05	NULL	GGGROOTE05	MK612842	Gehyra	australis	aus3		1	Sandstone outcrop 700m north of Alyangula	-13.8419	136.423	NT	generalist	0
Moritz lab ANU	GGGROOTE09	GGGROOTE09	NULL	GGGROOTE09	MK612843	Gehyra	australis	aus3		1	Cave paintings Recreation Area	-13.973	136.504	NT	generalist	0
Moritz lab ANU	GGGROOTE12	GGGROOTE12	NULL	GGGROOTE12	MK612845	Gehyra	australis	aus3		1	Cave paintings Recreation Area	-13.973	136.503	NT	generalist	0
Moritz lab ANU	GGGROOTE18	GGGROOTE18	NULL	GGGROOTE18	MK612846	Gehyra	australis	aus3		1	Sandstone outcrop adjacent to Ambakumba Rd	-13.9305	136.494	NT	generalist	0
Moritz lab ANU	CCM0322	CCM0322	NULL	CCM0322	KX815579	Gehyra	australis	aus4	1	1	BOWTHORN STN TIP	-18.0938	138.302	QLD	generalist	1
Moritz lab ANU	CCM0345	CCM0345	NULL	CCM0345	KX815580	Gehyra	australis	aus4		1	KINGFISHER CAMPGROUND	-17.8754	138.281	QLD	generalist	1
Moritz lab ANU	CCM0240	CCM0240	NULL	CCM0240	MG656540	Gehyra	australis	aus4		1	MOUNT GORDON	-19.7214	139.392	QLD	generalist	0
Moritz lab ANU	CCM0244	CCM0244	NULL	CCM0244	MG656541	Gehyra	australis	aus4		1	GUNPOWDER CAMP/RIDGE	-19.7503	139.381	QLD	generalist	1
Moritz lab ANU	CCM0247	CCM0247	NULL	CCM0247	MG656542	Gehyra	australis	aus4		1	WEST LEICHARDT CAMP ESCARP	-20.6027	139.684	QLD	generalist	1
Moritz lab ANU	CCM0318	CCM0318	NULL	CCM0318	MG656543	Gehyra	australis	aus4		1	SPOTLIGHTING ON CONSTANCE RANGE	-18.7303	138.495	QLD	generalist	0
Moritz lab ANU	CCM0438	CCM0438	NULL	CCM0438	MG656544	Gehyra	australis	aus4	1	1	MASSACRE HILL CAMPSITE	-16.7101	136.204	NT	generalist	1	overlap with aus1
Moritz lab ANU	CCM3563	NULL	NULL	CCM3563	MG656545	Gehyra	australis	aus4		0	Surprise06 Pungalina	-16.8132	137.246	NT	generalist	0
Moritz lab ANU	CCM3574	NULL	NULL	CCM3574	MG656546	Gehyra	australis	aus4		0	02Tetradonta Pungalina	-16.6913	137.423	NT	generalist	0
Moritz lab ANU	CCM3576	NULL	NULL	CCM3576	MG656547	Gehyra	australis	aus4		0	PUN_Ferrug Pungalina	-16.7319	137.416	NT	generalist	0
Moritz lab ANU	CCM6419	NULL	NULL	CCM6419	MG656548	Gehyra	australis	aus4		0	China wall Gorge	-17.8484	137.418	NT	generalist	0
Northern Territory Museum	R21311	R21311	ABTC29516	ABTC29516	KJ025207	Gehyra	australis	aus4	1	1	Musselbrook Reservoir	-18.6	138.13	QLD	generalist	1	overlap with aus1
Northern Territory Museum	R21309	R21309	ABTC29510	ABTC29510	MG656538	Gehyra	australis	aus4		1	Musselbrook Reservoir	-18.6	138.13	QLD	generalist	1
Northern Territory Museum	R21310	R21310	ABTC29515	ABTC29515	MG656539	Gehyra	australis	aus4		1	Musselbrook Reservoir	-18.6	138.13	QLD	generalist	1
Moritz lab ANU	CCM2670	NULL	NULL	CCM2670	MK612853	Gehyra	borroloola	bor1		1	Caranbirini Conservation reserve	-16.2742	136.082	NT	saxicoline	1
Moritz lab ANU	CCM0377	CCM0377	NULL	CCM0377	MG656556	Gehyra	borroloola	borr1		1	MCARTHUR RIVER STN CAMPSITE	-16.6383	135.846	NT	saxicoline	0
Moritz lab ANU	CCM0378	CCM0378	NULL	CCM0378	MG656557	Gehyra	borroloola	borr1		1	MCARTHUR RIVER STN CAMPSITE	-16.6383	135.846	NT	saxicoline	0
Moritz lab ANU	CCM0386	CCM0386	NULL	CCM0386	MG656558	Gehyra	borroloola	borr1		1	MCARTHUR RIVER STN CAMPSITE	-16.6383	135.846	NT	saxicoline	0
Moritz lab ANU	CCM0387	CCM0387	NULL	CCM0387	MG656559	Gehyra	borroloola	borr1		1	MCARTHUR RIVER STN CAMPSITE	-16.6383	135.846	NT	saxicoline	0
Moritz lab ANU	CCM0401	CCM0401	NULL	CCM0401	MG656560	Gehyra	borroloola	borr1		1	MCARTHUR RIVER STN CAMPSITE	-16.6383	135.846	NT	saxicoline	1
Moritz lab ANU	CCM0402	CCM0402	NULL	CCM0402	MG656561	Gehyra	borroloola	borr1		1	MCARTHUR RIVER STN CAMPSITE	-16.6383	135.846	NT	saxicoline	1
Moritz lab ANU	CCM0403	CCM0403	NULL	CCM0403	MG656562	Gehyra	borroloola	borr1		1	MCARTHUR RIVER STN CAMPSITE	-16.6383	135.846	NT	saxicoline	1
Moritz lab ANU	CCM0419	CCM0419	NULL	CCM0419	MG656563	Gehyra	borroloola	borr1		1	MASSACRE HILL CAMPSITE	-16.7101	136.204	NT	saxicoline	0
Moritz lab ANU	CCM0420	CCM0420	NULL	CCM0420	MG656564	Gehyra	borroloola	borr1		1	MASSACRE HILL CAMPSITE	-16.7101	136.204	NT	saxicoline	0
Moritz lab ANU	CCM0434	CCM0434	NULL	CCM0434	MG656565	Gehyra	borroloola	borr1		1	MASSACRE HILL CAMPSITE	-16.7101	136.204	NT	saxicoline	1
Moritz lab ANU	CCM0435	CCM0435	NULL	CCM0435	MG656566	Gehyra	borroloola	borr1		1	MASSACRE HILL CAMPSITE	-16.7101	136.204	NT	saxicoline	1
Moritz lab ANU	CCM2480	CCM2480	NULL	CCM2480	MG656567	Gehyra	borroloola	borr1		1	Butterfly Springs rocks	-15.6272	135.462	NT	saxicoline	0
Moritz lab ANU	CCM2482	CCM2482	NULL	CCM2482	MG656568	Gehyra	borroloola	borr1		1	Butterfly Springs rocks	-15.6272	135.462	NT	saxicoline	0
Moritz lab ANU	CCM2577	CCM2577	NULL	CCM2577	MG656569	Gehyra	borroloola	borr1	1	1	Limmen River north	-15.4652	135.392	NT	saxicoline	1	paraptric with borr2
Moritz lab ANU	CCM2616	CCM2616	NULL	CCM2616	MG656570	Gehyra	borroloola	borr1		1	Southern Lost City, Limmen NP	-15.6272	135.462	NT	saxicoline	1
Moritz lab ANU	CCM2619	CCM2619	NULL	CCM2619	MG656571	Gehyra	borroloola	borr1		1	Fossil Fern, Lorella Springs Station	-15.6795	135.625	NT	saxicoline	1
Moritz lab ANU	CCM2671	CCM2671	NULL	CCM2671	MG656572	Gehyra	borroloola	borr1		1	Caranbirini Conservation reserve	-16.2742	136.082	NT	saxicoline	1
Moritz lab ANU	CCM6378	CCM6378	NULL	CCM6378	MG656574	Gehyra	borroloola	borr1		1	Mallapunya St sandstone	-16.9732	135.803	NT	saxicoline	0
Moritz lab ANU	CCM2444	NULL	NULL	CCM2444	MK612852	Gehyra	borroloola	borr1		0	Butterfly Springs rocks	-15.6272	135.462	NT	saxicoline	0
Northern Territory Museum	NULL	R22623	ABTC29880	ABTC29880	KJ025220	Gehyra	borroloola	borr1	1	1	Long Billabong Roper River	-15.3067	135.341	NT	saxicoline	0
Northern Territory Museum	NULL	R20518	ABTC29377	ABTC29377	MK612848	Gehyra	borroloola	borr1		1	McArthur River Bridge	-16.78	135.75	NT	saxicoline	0
Northern Territory Museum	NULL	R22627	ABTC29879	ABTC29879	MK612849	Gehyra	borroloola	borr1		1	Long Billabong Roper River	-15.3067	135.341	NT	saxicoline	0
Northern Territory Museum	NULL	R35149	ABTC102617	ABTC102617	MK612850	Gehyra	borroloola	borr1		1	Tablelands Highway, near Cape Crawford	-16.71	135.731	NT	saxicoline	0
Northern Territory Museum	NULL	R35165	ABTC102618	ABTC102618	MK612851	Gehyra	borroloola	borr1		1	Tablelands Highway, near Cape Crawford	-16.71	135.731	NT	saxicoline	0
South Australian Museum	NULL	R34183	ABTC11883	ABTC11883	GQ257755	Gehyra	borroloola	borr1		1	McArthur River Station	-16.6667	135.85	NT	saxicoline	0
South Australian Museum	NULL	R34201	ABTC11903	ABTC11903	KJ025213	Gehyra	borroloola	borr1		1	McArthur River Station	-16.6667	135.85	NT	saxicoline	0
South Australian Museum	NULL	R34186	ABTC11887	ABTC11887	KJ025223	Gehyra	borroloola	borr1		1	McArthur River Station	-16.6667	135.85	NT	saxicoline	0
South Australian Museum	NULL	R34185	ABTC11886	ABTC11886	MG656553	Gehyra	borroloola	borr1		1	McArthur River Station	-16.6667	135.85	NT	saxicoline	0
South Australian Museum	NULL	R34187	NULL	R34187	MG656554	Gehyra	borroloola	borr1		1	NULL	-16.666	135.85		saxicoline	0
South Australian Museum	NULL	NULL	ABTC06718	ABTC06718	MG656555	Gehyra	borroloola	borr1		1	37k W Balbarini	-16.7282	135.392	NT	saxicoline	0
Moritz lab ANU	CCM2643	NULL	NULL	CCM2643	MG656575	Gehyra	borroloola	borr2		0	Yiyinti Range, Lorella Springs	-15.422	135.706	NT	saxicoline	0
Moritz lab ANU	CCM2644	NULL	NULL	CCM2644	MG656576	Gehyra	borroloola	borr2		0	Yiyinti Range, Lorella Springs	-15.422	135.706	NT	saxicoline	0
Moritz lab ANU	CCM2645	NULL	NULL	CCM2645	MG656577	Gehyra	borroloola	borr2		0	Yiyinti Range, Lorella Springs	-15.422	135.706	NT	saxicoline	0
Moritz lab ANU	CCM2646	NULL	NULL	CCM2646	MG656578	Gehyra	borroloola	borr2		0	Yiyinti Range, Lorella Springs	-15.422	135.706	NT	saxicoline	0
Moritz lab ANU	CCM2688	CCM2688	NULL	CCM2688	MG656579	Gehyra	borroloola	borr2	1	1	Yiyinti Range, Lorella Springs	-15.422	135.706	NT	saxicoline	1	parapatric with borr1
Moritz lab ANU	CCM2689	CCM2689	NULL	CCM2689	MG656580	Gehyra	borroloola	borr2	1	1	Yiyinti Range, Lorella Springs	-15.422	135.706	NT	saxicoline	1	parapatric with borr1
Queensland Museum	NULL	J59872	NULL	J59872	KJ025195	Gehyra	catenata	catenata		1	-	-21.9664	148.701	QLD	generalist	1
Queensland Museum	NULL	J59774	NULL	J59774	KJ025196	Gehyra	catenata	catenata		1	-	-21.8981	148.721	QLD	generalist	1
South Australian Museum	NULL	R55893	ABTC77213	R55893	KJ025194	Gehyra	catenata	catenata	1	1	30k N Tambo on Alpha-Tambo Road	-24.65	146.385	QLD	generalist	0
Queensland Museum	NULL	J59774	ABTC32121	J59774		Gehyra	dubia	catenata		1	NULL	-16.616	145.533		generalist	0
Queensland Museum	NULL	J13799	NULL	NULL		Gehyra	catenata	catenata*		1	-	-22.8667	147.9	QLD	generalist	1
Queensland Museum	NULL	J36859	NULL	NULL		Gehyra	catenata	catenata*		1	NULL	-23.6667	148.267	QLD	generalist	1
Queensland Museum	NULL	J37960	NULL	NULL		Gehyra	catenata	catenata*		1	-	-21.0167	144.383	QLD	generalist	1
Queensland Museum	NULL	J38714	NULL	NULL		Gehyra	catenata	catenata*		1	-	-26.4833	148.067	QLD	generalist	1
Queensland Museum	NULL	J42016	NULL	NULL		Gehyra	catenata	catenata*		1	-	-22.0167	144.55	QLD	generalist	1
Queensland Museum	NULL	J44821	NULL	NULL		Gehyra	catenata	catenata*		1	-	-21.15	146.033	QLD	generalist	1
Queensland Museum	NULL	J47651	NULL	NULL		Gehyra	catenata	catenata*		1	-	-23.8	149.133	QLD	generalist	1
Queensland Museum	NULL	J50971	NULL	NULL		Gehyra	catenata	catenata*		1	-	-21.95	148.667	QLD	generalist	1
Queensland Museum	NULL	J56057	NULL	NULL		Gehyra	catenata	catenata*		1	-	-24.8411	147.446	QLD	generalist	1
Queensland Museum	NULL	J59873	NULL	NULL		Gehyra	catenata	catenata*		1	-	-21.9583	148.707	QLD	generalist	1
Queensland Museum	NULL	J62503	NULL	NULL		Gehyra	catenata	catenata*		1	-	-22.1	148.25	QLD	generalist	1
Queensland Museum	NULL	J69374	NULL	NULL		Gehyra	catenata	catenata*		1	-	-26.9661	147.823	QLD	generalist	1
Queensland Museum	NULL	J74031	NULL	NULL		Gehyra	catenata	catenata*		1	-	-22.1542	145.177	QLD	generalist	1
Queensland Museum	NULL	J77991	NULL	NULL		Gehyra	catenata	catenata*		1	-	-21.2167	147.883	QLD	generalist	1
Queensland Museum	NULL	J78670	NULL	NULL		Gehyra	catenata	catenata*		1	NULL	-21.6969	146.926	QLD	generalist	1
Queensland Museum	NULL	J78749	NULL	NULL		Gehyra	catenata	catenata*		1	NULL	-21.7233	146.946	QLD	generalist	1
Queensland Museum	NULL	J83716	NULL	NULL		Gehyra	catenata	catenata*		1	-	-25.85	148.15	QLD	generalist	1
Moritz lab ANU	CCM5335	NULL	NULL	CCM5335	MK612856	Gehyra	sp	CYsp		1	Bamboo Range	-14.626	143.458	QLD	generalist	1
Moritz lab ANU	CCM5342	NULL	NULL	CCM5342	MK612857	Gehyra	sp	CYsp		1	West Musgrave	-14.7931	143.401	QLD	generalist	1
Moritz lab ANU	conx5376	NULL	NULL	conx5376	MK612859	Gehyra	sp	CYsp		NULL	Bamboo Range, West of Musgrave, Cape York	-17.7931	143.401	QLD	generalist	0
Northern Territory Museum	NULL	R34839	ABTC124330	ABTC124330	MK612855	Gehyra	nana	CYsp		1	Peninsula Development Road, 9k S Archer River	-13.4763	142.971	QLD	generalist	1
Northern Territory Museum	NULL	R34841	ABTC124332	ABTC124332	MK612881	Gehyra	nana	CYsp		1	Peninsula Development Road, 9k S Archer River	-13.4763	142.971	QLD	generalist	1
Northern Territory Museum	NULL	R34842	ABTC124333	ABTC124333	MK612882	Gehyra	nana	CYsp		1	Peninsula Development Road, 9k S Archer River	-13.4763	142.971	QLD	generalist	1
Moritz lab ANU	conx5570	NULL	NULL	conx5570	MK612860	Gehyra	sp	CYsp		NULL	Cape Melville Uplands	-14.19	144.5	QLD	generalist	0
Moritz lab ANU	IG14-003	NULL	NULL	IG14-003	MK612873	Gehyra	sp	CYsp		0	Sesuvium portulacastrum and Spinifex dune betwwen beach and scrub along NW shore, Campbell Isaland, Torres Strait	-9.5671	143.491	QLD	generalist	0
Moritz lab ANU	IG14-005	NULL	NULL	IG14-005	MK612874	Gehyra	sp	CYsp		0	Abandoned campsite adj. to W shore, Campbell Island, Torres Strait	-9.5671	143.491	QLD	generalist	0
Moritz lab ANU	IG14-022	NULL	NULL	IG14-022	MK612875	Gehyra	sp	CYsp		0	Beach scrub adj. to NE shore of Nepean Island, Torres Strait	-9.56815	143.657	QLD	generalist	0
Queensland Museum	NULL	J93511	NULL	N19493	MK612880	Gehyra	sp	CYsp		1	Adj. to beach at NE tip of Dalrymple Island, Torres Strait	-9.75315	143.41	QLD	generalist	0
Eric Rittmeyer	ENR0570	NULL	NULL	ENR0570	MK612863	Gehyra	sp	CYsp		1	Morehead	-8.71219	141.647	WP	generalist	1
Eric Rittmeyer	ENR0605	NULL	NULL	ENR0605	MK612864	Gehyra	sp	CYsp		1	Morehead	-8.71219	141.647	WP	generalist	1
Eric Rittmeyer	ENR0695	NULL	NULL	ENR0695	MK612865	Gehyra	sp	CYsp		1	Mibini Village; approx. 14 km S of Morehead	-8.83886	141.637	WP	generalist	0
Eric Rittmeyer	ENR0696	NULL	NULL	ENR0696	MK612866	Gehyra	sp	CYsp		1	Mibini Village; approx. 14 km S of Morehead	-8.83886	141.637	WP	generalist	1
Eric Rittmeyer	ENR0702	NULL	NULL	ENR0702	MK612867	Gehyra	sp	CYsp		1	Camp 1; near Mibini Village; in secondary growth woodland and garden area; approx. 11 km S of Morehead	-8.8079	141.662	WP	generalist	0
Eric Rittmeyer	ENR0718	NULL	NULL	ENR0718	MK612868	Gehyra	sp	CYsp		1	Camp 1; near Mibini Village; in secondary growth woodland and garden area; approx. 11 km S of Morehead	-8.8079	141.662	WP	generalist	0
Eric Rittmeyer	ENR1209	NULL	NULL	ENR1209	MK612869	Gehyra	sp	CYsp		1	Daru Island; Kuki Hotel	-9.07353	143.211	WP	generalist	0
Eric Rittmeyer	ENR1210	NULL	NULL	ENR1210	MK612870	Gehyra	sp	CYsp		1	Daru Island; Kuki Hotel	-9.07353	143.211	WP	generalist	0
Louisiana State University Museum of Natural Science	CCA16132	LSUMZ97614	NULL	CCA16132	MK612876	Gehyra	sp	CYsp		1	Daru Island; vicinity of Kuki Hotel	-9.07353	143.211	WP	generalist	0
Louisiana State University Museum of Natural Science	CCA16133	LSUMZ97615	NULL	CCA16133	MK612877	Gehyra	sp	CYsp		1	Daru Island; vicinity of Kuki Hotel	-9.07353	143.211	WP	generalist	0
Louisiana State University Museum of Natural Science	CCA16134	LSUMZ97616	NULL	CCA16134	MK612878	Gehyra	sp	CYsp		1	Daru Island; vicinity of Kuki Hotel	-9.07353	143.211	WP	generalist	0
Louisiana State University Museum of Natural Science	CCA16135	LSUMZ97617	NULL	CCA16135	MK612879	Gehyra	sp	CYsp		1	Daru Island; vicinity of Kuki Hotel	-9.07353	143.211	WP	generalist	0
South Australian Museum	NULL	R***	ABTC79193	ABTC79193	MK612854	Gehyra	sp	CYsp		1	Aquam Camp, Trans-Fly	-9.09671	141.112		generalist	0
James Cook University	NULL	Conx5658	NULL	NULL	MK612861	Gehyra	sp	Cysp		0	Stanley Hill	NULL	NULL	QLD	generalist	0
James Cook University	NULL	Conx5665	NULL	NULL	MK612862	Gehyra	sp	Cysp		0	Stanley Hill	NULL	NULL	QLD	generalist	0
Moritz lab ANU	Conx5210	NULL	NULL	Conx5210	MK612858	Gehyra	sp	CYsp		1	Jowalbinna, W of Laura	-15.8034	144.261	QLD	generalist	0
Queensland Museum	Gehyra1	J***	NULL	Gehyra1	MK612871	Gehyra	sp	CYsp		1	Garraways Hills, Mt Tozer area	-12.712	143.176	QLD	generalist	0
Queensland Museum	Gehyra2	J***	NULL	Gehyra2	MK612872	Gehyra	sp	CYsp		1	Garraways Hills, Mt Tozer area	-12.712	143.176	QLD	generalist	0
Queensland Museum	NULL	J82945	NULL			Gehyra	dubia	dubia*		1	Woonoona (90 km N of Roma), ~ 2 km SW of homestead	-26.1364	148.365		generalist	1
Queensland Museum	NULL	J90163	NULL			Gehyra	dubia	dubia*		1	Noonbah Station hstd	-24.1167	143.183		generalist	1
Queensland Museum	NULL	J90164	NULL			Gehyra	dubia	dubia*		1	Noonbah Station hstd	-24.1167	143.183		generalist	1
Queensland Museum	NULL	J90240	NULL			Gehyra	dubia	dubia*		1	Noonbah Station hstd	-24.1167	143.183		generalist	1
Australian Museum	NULL	AMSR118852	ABTC01088	ABTC01088	MK612893	Gehyra	dubia	dubia1		1	Pinnacles	-15.683	143.566	QLD	generalist	0
Australian Museum	NULL	AMSR118860	ABTC01096	ABTC01096	MK612894	Gehyra	dubia	dubia1		1	Pinnacles	-15.683	143.566	QLD	generalist	0
Moritz lab ANU	CCM0094	CCM0094	NULL	CCM0094	MK612895	Gehyra	dubia	dubia1		1	COBB 3	-18.7933	143.482	QLD	generalist	0
Moritz lab ANU	CCM0095	CCM0095	NULL	CCM0095	MK612896	Gehyra	dubia	dubia1		1	COBB 3	-18.7933	143.482	QLD	generalist	0
Moritz lab ANU	CCM0144	CCM0144	NULL	CCM0144	MK612897	Gehyra	dubia	dubia1		1	CAMP BUSHY PARK	-21.1897	139.755	QLD	generalist	0
Moritz lab ANU	CCM0200	CCM0200	NULL	CCM0200	MK612898	Gehyra	dubia	dubia1		1	MOUNT GORDON HS	-19.7159	139.387	QLD	generalist	0
Moritz lab ANU	CCM0237	CCM0237	NULL	CCM0237	MK612899	Gehyra	dubia	dubia1		1	CALTON HILLS	-20.1401	139.412	QLD	generalist	1
Moritz lab ANU	CCM0248	CCM0248	NULL	CCM0248	MK612900	Gehyra	dubia	dubia1		1	WEST LEICHARDT CAMP ESCARP	-20.6027	139.684	QLD	generalist	1
Moritz lab ANU	CCM0265	CCM0265	NULL	CCM0265	MK612901	Gehyra	dubia	dubia1		1	LAWN HILL NP HOUSE	-18.7026	138.484	QLD	generalist	1
Moritz lab ANU	CCM0266	CCM0266	NULL	CCM0266	MK612902	Gehyra	dubia	dubia1		1	LAWN HILL NP HOUSE	-18.7026	138.484	QLD	generalist	1
Moritz lab ANU	CCM0346	CCM0346	NULL	CCM0346	MK612903	Gehyra	dubia	dubia1	1	1	HELLS GATE ROADHOUSE TIP	-17.454	138.359	QLD	generalist	1
Moritz lab ANU	CCM5120	J***	NULL	CCM5120	MK612904	Gehyra	dubia	dubia1		1	Mayvale Station tip	-17.9345	141.759	QLD	generalist	0
Moritz lab ANU	CCM5134	J***	NULL	CCM5134	MK612905	Gehyra	dubia	dubia1		1	Milgarra	-18.1901	140.691	QLD	generalist	0
Moritz lab ANU	CCM5148	NULL	NULL	CCM5148	MK612906	Gehyra	dubia	dubia1		0	Cobbold camp	-18.7965	143.422	QLD	generalist	0
Moritz lab ANU	CCM5149	NULL	NULL	CCM5149	MK612907	Gehyra	dubia	dubia1		0	Cobbold camp	-18.7965	143.422	QLD	generalist	0
Moritz lab ANU	CCM5166	CCM5166	NULL	CCM5166	MK612908	Gehyra	dubia	dubia1		1	Cobbold camp	-18.7965	143.422	QLD	generalist	0
Moritz lab ANU	CCM5356	CCM5356	NULL	CCM5356	MK612909	Gehyra	dubia	dubia1		1	Maitland Downs	-16.2218	144.708	QLD	generalist	0
Moritz lab ANU	Conx5008	J***	NULL	Conx5008	MK612910	Gehyra	dubia	dubia1		1	Mt Carbine township	-16.53	145.139	QLD	generalist	0
Moritz lab ANU	Conx5009	J***	NULL	Conx5009	MK612911	Gehyra	dubia	dubia1		1	Mt Carbine township	-16.53	145.139	QLD	generalist	0
Moritz lab ANU	Conx5016	J***	NULL	Conx5016	MK612912	Gehyra	dubia	dubia1		1	Walsh's Pyramid, near Cairns	-17.1149	145.795	QLD	generalist	0
Northern Territory Museum	NULL	R25850	ABTC70821	ABTC70821	MK612887	Gehyra	dubia	dubia1		1	23k N Hotel, Gregory Downs	-18.4711	139.298	QLD	generalist	0
South Australian Museum	NULL	R55872	NULL	R55872	KJ025199	Gehyra	dubia	dubia1		1	NULL	-17.8775	144.932		generalist	0
South Australian Museum	NULL	R54492	NULL	R54492	MG656626	Gehyra	dubia	dubia1		1	NULL	-20.2528	144.466		generalist	0
South Australian Museum	NULL	NULL	ABTC06683	ABTC06683	MK612883	Gehyra	dubia	dubia1		1	Edward River Mission	-14.9082	142.508	QLD	generalist	0
South Australian Museum	NULL	NULL	ABTC06775	ABTC06775	MK612884	Gehyra	dubia	dubia1		1	Edward River Mission	-14.9082	142.508	QLD	generalist	0
South Australian Museum	NULL	R42713	ABTC8959	ABTC8959	MK612885	Gehyra	dubia	dubia1		1	2k W Julia Creek	-20.65	141.716		generalist	0
South Australian Museum	NULL	NULL	ABTC32071	ABTC32071	MK612886	Gehyra	dubia	dubia1		1	Noonbah Station	-24.1	143.183	QLD	generalist	0
South Australian Museum	NULL	R54365	ABTC72767	ABTC72767	MK612888	Gehyra	dubia	dubia1		1	Bang Bang Jumpup, On Burke Development Road, Wandoola turnoff	-18.525	140.658	QLD	generalist	0
South Australian Museum	NULL	NULL	ABTC102669	ABTC102669	MK612889	Gehyra	dubia	dubia1		1	Thorntonia Yelvertoft Road, creek line	-20.0439	138.775	QLD	generalist	0
South Australian Museum	NULL	NULL	ABTC113640	ABTC113640	MK612891	Gehyra	dubia	dubia1		1	Sybella Creek on Dajarra road, 17.2k S Mount Isa	-20.8761	139.458	QLD	generalist	0
South Australian Museum	NULL	NULL	ABTC113673	ABTC113673	MK612892	Gehyra	dubia	dubia1		1	Wills Creek, 8.6k SW Two Rivers Homestead	-22.3961	139.958	QLD	generalist	0
South Australian Museum	NULL	R55830	NULL	R55830	MK612913	Gehyra	dubia	dubia1		1	NULL	-18.8772	144.505		generalist	0
South Australian Museum		R55830	ABTC77138	ABTC77138		Gehyra	dubia	dubia1	1	1	6.5k W The Lynd Junction on Einasleigh Road	-18.8772	144.505	QLD	generalist	0	overlap with dubia2
South Australian Museum	NULL	NULL	ABTC102688	ABTC102688	MK612890	Gehyra	dubia	dubia1		1	Lake Moondarra, Warrina Park	-20.5806	139.576	QLD	generalist	0
Australian Museum	NULL	AMSR152245	NULL	R.152245	JN393911	Gehyra	dubia	dubia2		1	NULL	-29.0361	149.176		generalist	0
Australian Museum	NULL	AMSR159511	NULL	R.159511	JN393912	Gehyra	dubia	dubia2		1	NULL	-31.0069	151.025		generalist	0
Australian Museum	NULL	AMSR118851	ABTC01087	ABTC01087	MK612915	Gehyra	dubia	dubia2		1	Pinnacles	-15.683	143.566	QLD	generalist	0
James Cook University	daniel1	NULL	NULL	daniel1	MK612926	Gehyra	dubia	dubia2		0	Wambiana cattle station, about 40 km south of Charters Towers, Qld.	-20.5402	146.108	QLD	generalist	0
James Cook University	gecko4	NULL	NULL	gecko4	MK612928	Gehyra	dubia	dubia2		0	Wambiana cattle station, about 40 km south of Charters Towers,	-20.5402	146.108	QLD	generalist	0
James Cook University	NULL	Conx5593	NULL	NULL	MK612924	Gehyra	dubia	dubia2		0	Metal Hills, Chillagoe	NULL	NULL	QLD	generalist	0
James Cook University	NULL	Conx5628	NULL	NULL	MK612925	Gehyra	dubia	dubia2		0	Metal Hills, Chillagoe	NULL	NULL	QLD	generalist	0
Moritz lab ANU	CCM0088	NULL	NULL	CCM0088	MK612916	Gehyra	dubia	dubia2		1	COBB GORGE - COBB11	-18.816	143.407	QLD	generalist	0
Moritz lab ANU	CCM0089	NULL	NULL	CCM0089	MK612917	Gehyra	dubia	dubia2		1	COBB GORGE - COBB11	-18.816	143.407	QLD	generalist	1
Moritz lab ANU	CCM5365	NULL	NULL	CCM5365	MK612918	Gehyra	dubia	dubia2		1	Gleneagle	-18.1689	145.339	QLD	generalist	0
Moritz lab ANU	Conx5073	NULL	NULL	Conx5073	MK612919	Gehyra	dubia	dubia2		1	Porcupine Gorge	-20.3543	144.466	QLD	generalist	0
Moritz lab ANU	Conx5079	NULL	NULL	Conx5079	MK612920	Gehyra	dubia	dubia2		1	Porcupine Gorge	-20.3543	144.466	QLD	generalist	0
Moritz lab ANU	Conx5098	NULL	NULL	Conx5098	MK612921	Gehyra	dubia	dubia2		1	Railway Estate, Townsville	-19.2808	146.814	QLD	generalist	0
Moritz lab ANU	Conx1581	NULL	NULL	Conx1581	MK612922	Gehyra	dubia	dubia2		1	bottom of Blencoe Falls	-18.2294	145.541	QLD	generalist	0
Moritz lab ANU	Conx5213	NULL	NULL	Conx5213	MK612923	Gehyra	dubia	dubia2	1	1	Pallarenda, Townsville	-19.2125	146.776	QLD	generalist	0
Moritz lab ANU		Geck1		Geck1	MK612927	Gehyra	dubia	dubia2	1	0	Wambiana cattle station, about 40 km south of Charters Towers, Qld.	-20.5402	146.108	QLD	generalist	0
Queensland Museum	NULL	J48415	ABTC16246	ABTC16246	MK612929	Gehyra	dubia	dubia2		1	Townsville	-19.266	146.816	QLD	generalist	0
South Australian Museum	NULL	R54542	ABTC72975	ABTC72975	MK612914	Gehyra	dubia	dubia2		1	Dawson Development Road 20k NNE Tambo	-24.763	146.311		generalist	0
South Australian Museum	NULL	R55873	NULL	R55873	MK612933	Gehyra	dubia	dubia2		1	NULL	-20.0886	146.252		generalist	0
South Australian Museum	NULL	R55892	NULL	R55892	MK612934	Gehyra	dubia	dubia2		1	NULL	-24.65	146.385		generalist	0
South Australian Museum	NULL	R55583	NULL	R55583		Gehyra	dubia	dubia2		1	NULL	-24.2233	150.645		generalist	0
South Australian Museum	NULL	SAMR55584	ABTC76886	QQ416	MK612930	Gehyra	dubia	dubia2		1	20k NNE Biloela	-24.2233	150.645	QLD	generalist	0
South Australian Museum	NULL	SAMR55687	NULL	NULL	MK612931	Gehyra	dubia	dubia2		1	NULL	-21.4375	145.04	QLD	generalist	0
South Australian Museum	NULL	SAMR55688	NULL	NULL	MK612932	Gehyra	dubia	dubia2		1	NULL	-21.4375	145.04	QLD	generalist	0
Moritz lab ANU	GGGROOTE20	GGGROOTE20	NULL	GGGROOTE20	MK612935	Gehyra	sp	Groote		1	Sandstone outcrop adjacent to Ambakumba Rd	-13.9305	136.494	NT	saxicoline	1
Moritz lab ANU	GGGROOTE21	GGGROOTE21	NULL	GGGROOTE21	MK612936	Gehyra	sp	Groote		1	Sandstone outcrop adjacent to Ambakumba Rd	-13.9305	136.494	NT	saxicoline	1
Moritz lab ANU	GGGROOTE23	GGGROOTE23	NULL	GGGROOTE23	MK612937	Gehyra	sp	Groote		1	Sandstone outcrop adjacent to Ambakumba Rd	-13.8921	136.511	NT	saxicoline	1
Moritz lab ANU	CCM3733	NULL	NULL	CCM3733	MG656661	Gehyra	sp	Groote	1	0	Groote Eyland	-13.8922	136.511	NT	saxicoline	0
Australian Biological Tissue Collection	NULL	NULL	ABTC13940	NULL	GQ257784	Gehyra	mutilata	insul	1	1	Krakatau (Lampung Province)	-6.148	105.441	IND		0
Moritz lab ANU	CCM3210	CCM3210	NULL	CCM3210	MK612938	Gehyra	koira ipsa	ipsa	1	1	Purnululu National Park, Whipsnake Gorge	-17.4639	128.381	WA	saxicoline	1	overlap with koira1
Moritz lab ANU	CCM3211	CCM3211	NULL	CCM3211	MK612939	Gehyra	koira ipsa	ipsa	1	1	Purnululu National Park, Picanniny Creek	-17.4801	128.388	WA	saxicoline	1	overlap with koira1
Northern Territory Museum		R28098				Gehyra	koira ipsa	ipsa*			BUNGLE BUNGLE NATIONAL PARK	-17.25	128.3	WA	saxicoline	1
Northern Territory Museum		R28099				Gehyra	koira ipsa	ipsa*			PICCANINNY MASSIF	-17.45	128.4	WA	saxicoline	1
Western Australian Museum		WAMR101237				Gehyra	koira ipsa	ipsa*			PICCANINNY MASSIF	-17.45	128.4	WA	saxicoline	1
Western Australian Museum		WAMR101238				Gehyra	koira ipsa	ipsa*			PICCANINNY MASSIF	-17.45	128.4	WA	saxicoline	1
Western Australian Museum		WAMR104289				Gehyra	koira ipsa	ipsa*			BUNGLE BUNGLE NATIONAL PARK (PICCANNINY GORGE)	-17.4833	128.367	WA	saxicoline	1
Western Australian Museum		WAMR104290				Gehyra	koira ipsa	ipsa*			BUNGLE BUNGLE NATIONAL PARK (PICCANNINY GORGE)	-17.4833	128.367	WA	saxicoline	1
Western Australian Museum		WAMR104291				Gehyra	koira ipsa	ipsa*			BUNGLE BUNGLE NATIONAL PARK (PICCANNINY GORGE)	-17.4833	128.367	WA	saxicoline	1
Western Australian Museum		WAMR104295				Gehyra	koira ipsa	ipsa*			BUNGLE BUNGLE NATIONAL PARK	-17.5	128.35	WA	saxicoline	1
Moritz lab ANU	CCM3035	CCM3035	NULL	CCM3035	KX815704	Gehyra	koira	koira1	1	1	Saw Tooth Gorge	-18.4252	127.82	NT	saxicoline	1
Moritz lab ANU	CCM3054	NULL	NULL	CCM3054	KX815706	Gehyra	koira	koira1		0	Echidna chasm Purnululu PN	-17.3234	128.413	WA	saxicoline	0
Moritz lab ANU	CCM3051	NULL	NULL	CCM3051	KX815707	Gehyra	koira	koira1		0	Echidna chasm Purnululu PN	-17.3234	128.413	WA	saxicoline	0
Moritz lab ANU	CCM3108	CCM3108	NULL	CCM3108	KX815708	Gehyra	koira	koira1		1	Echidna chasm Purnululu NP	-17.3234	128.413	WA	saxicoline	0
Moritz lab ANU	CCM3107	CCM3107	NULL	CCM3107	KX815709	Gehyra	koira	koira1		1	Echidna chasm Purnululu NP	-17.3234	128.413	WA	saxicoline	1
Moritz lab ANU	CCM3052	NULL	NULL	CCM3052	KX815710	Gehyra	koira	koira1		0	Echidna chasm Purnululu PN	-17.3234	128.413	WA	saxicoline	0	overlap with ipsa
Moritz lab ANU	CCM3102	CCM3102	NULL	CCM3102	KX815711	Gehyra	koira	koira1		1	North Kurrajong Purnululu NP	-17.3393	128.372	WA	saxicoline	0
Moritz lab ANU	CCM3106	CCM3106	NULL	CCM3106	KX815712	Gehyra	koira	koira1		1	Echidna chasm Purnululu NP	-17.3234	128.413	WA	saxicoline	1
Moritz lab ANU	CCM3053	NULL	NULL	CCM3053	KX815713	Gehyra	koira	koira1		0	Echidna chasm Purnululu PN	-17.3234	128.413	WA	saxicoline	0
Moritz lab ANU	CCM3105	CCM3105	NULL	CCM3105	KX815714	Gehyra	koira	koira1		1	Echidna chasm Purnululu NP	-17.3234	128.413	WA	saxicoline	1
Moritz lab ANU	CMWA57	CMWA57	NULL	CMWA57	KX815715	Gehyra	koira	koira1		1	El Questro Champagne Springs	-16.0175	127.977	WA	saxicoline	1
Moritz lab ANU	CMWA59	CMWA59	NULL	CMWA59	KX815716	Gehyra	koira	koira1		1	El Questro Moonshine Gorge	-16.0519	128.01	WA	saxicoline	0
Moritz lab ANU	CMWA49	CMWA49	NULL	CMWA49	KX815717	Gehyra	koira	koira1		1	El Questro dump	-16.0088	127.978	WA	saxicoline	0
Moritz lab ANU	CCM1447	CCM1447	NULL	CCM1447	KX815718	Gehyra	koira	koira1		1	Teronis Gorge	-17.2954	127.258	WA	saxicoline	0
Moritz lab ANU	CCM1448	CCM1448	NULL	CCM1448	KX815719	Gehyra	koira	koira1		1	Teronis Gorge	-17.2954	127.258	WA	saxicoline	0
Moritz lab ANU	CCM1449	CCM1449	NULL	CCM1449	KX815720	Gehyra	koira	koira1		1	Teronis Gorge	-17.2954	127.258	WA	saxicoline	1
Moritz lab ANU	CCM3081	CCM3081	NULL	CCM3081	KX815723	Gehyra	koira	koira1		1	Nyulasy	-16.7453	128.282	WA	saxicoline	1
Moritz lab ANU	CCM3076	CCM3076	NULL	CCM3076	KX815729	Gehyra	koira	koira1		1	Nyulasy	-16.7453	128.282	WA	saxicoline	1
Moritz lab ANU	CMNT32	NTMR36557	ABTC118940	CMNT32	KX815731	Gehyra	koira	koira1		1	Gurrandalng camp, Keep River NP	-15.8752	129.051	NT	saxicoline	0
Moritz lab ANU	CCM3087	CCM3087	NULL	CCM3087	KX815732	Gehyra	koira	koira1		1	Keep river gorge (Jinumum)	-15.8341	129.105	NT	saxicoline	1
Moritz lab ANU	CCM3088	CCM3088	NULL	CCM3088	KX815733	Gehyra	koira	koira1		1	Keep river gorge	-15.8341	129.105	NT	saxicoline	0
Moritz lab ANU	CCM2982	CCM2982	NULL	CCM2982	KX815742	Gehyra	koira	koira1		1	East Baines Camp	-16.4516	130.103	NT	saxicoline	1
Moritz lab ANU	CMNT93	NTMR36596	ABTC118958	CMNT93	KX815746	Gehyra	koira	koira1	1	1	Joe Creek, Gregory NP	-15.6078	131.082	NT	saxicoline	0
Moritz lab ANU	CCM0555	CCM0555	NULL	CCM0555	KX815748	Gehyra	koira	koira1		1	Vic River Region Escarpment Walk	-15.6109	131.116	NT	saxicoline	0
Moritz lab ANU	CCM0540	CCM0540	NULL	CCM0540	KX815749	Gehyra	koira	koira1		1	Vic River Region Escarpment Walk	-15.6109	131.116	NT	saxicoline	0
Moritz lab ANU	CCM0543	CCM0543	NULL	CCM0543	KX815750	Gehyra	koira	koira1		1	Vic River Region Escarpment Walk	-15.6109	131.116	NT	saxicoline	1
Moritz lab ANU	CCM2807	CCM2807	NULL	CCM2807	KX815754	Gehyra	koira	koira1		1	Argyle rocks site 1	-16.1171	128.738	WA	saxicoline	0
Moritz lab ANU	CCM2806	CCM2806	NULL	CCM2806	KX815757	Gehyra	koira	koira1		1	Argyle rocks site 1	-16.1171	128.738	WA	saxicoline	1
Moritz lab ANU	CCM2841	CCM2841	NULL	CCM2841	KX815758	Gehyra	koira	koira1	1	1	Maggie Springs	-17.4461	126.188	WA	saxicoline	1
Moritz lab ANU	CMWA48	CMWA48	NULL	CMWA48	KX815769	Gehyra	koira	koira1		1	El Questro dump	-16.0088	127.978	WA	saxicoline	1
Moritz lab ANU	CCM1668	CCM1668	NULL	CCM1668	KX815770	Gehyra	koira	koira1		1	Home valley bind. Gorge	-15.7203	127.819	WA	saxicoline	0
Moritz lab ANU	CCM1671	CCM1671	NULL	CCM1671	KX815771	Gehyra	koira	koira1	1	1	Home valley bind. Gorge	-15.7203	127.819	WA	saxicoline	1
Moritz lab ANU	CCM1674	CCM1674	NULL	CCM1674	KX815772	Gehyra	koira	koira1		1	Home valley bind. Gorge	-15.7203	127.819	WA	saxicoline	0
Moritz lab ANU	CCM1675	CCM1675	NULL	CCM1675	KX815773	Gehyra	koira	koira1		1	Home valley bind. Gorge	-15.7203	127.819	WA	saxicoline	0
Moritz lab ANU	CCM1676	CCM1676	NULL	CCM1676	KX815775	Gehyra	koira	koira1		1	Home valley bind. Gorge	-15.7203	127.819	WA	saxicoline	0
Moritz lab ANU	CCM1678	CCM1678	NULL	CCM1678	KX815776	Gehyra	koira	koira1		1	Home valley bind. Gorge	-15.7203	127.819	WA	saxicoline	0
Moritz lab ANU	CCM1677	CCM1677	NULL	CCM1677	KX815777	Gehyra	koira	koira1		1	Home valley bind. Gorge	-15.7203	127.819	WA	saxicoline	1
Moritz lab ANU	CCM2739	NULL	NULL	CCM2739	KX815790	Gehyra	koira	koira1		0	Coucal Gorge camp	-15.0114	126.835	WA	saxicoline	0
Moritz lab ANU	CCM0829	CCM0829	NULL	CCM0829	KX815803	Gehyra	koira	koira1		1	Carson escarpment - near camp	-15.3382	126.591	WA	saxicoline	0
Moritz lab ANU	CCM0841	CCM0841	NULL	CCM0841	KX815804	Gehyra	koira	koira1		1	Carson escarpment - E1	-15.3394	126.589	WA	saxicoline	0
Moritz lab ANU	CCM0842	CCM0842	NULL	CCM0842	KX815805	Gehyra	koira	koira1		1	Carson escarpment - E1	-15.3394	126.589	WA	saxicoline	0
Moritz lab ANU	CCM0828	CCM0828	NULL	CCM0828	KX815807	Gehyra	koira	koira1		1	Carson escarpment - TD1	-15.3383	126.592	WA	saxicoline	0
Moritz lab ANU	CCM1168	CCM1168	NULL	CCM1168	KX815808	Gehyra	koira	koira1		1	Langoor Hill	-14.7811	126.635	WA	saxicoline	0
Moritz lab ANU	CCM1169	CCM1169	NULL	CCM1169	KX815809	Gehyra	koira	koira1		1	Langoor Hill	-14.7811	126.635	WA	saxicoline	1
Moritz lab ANU	CCM1096	CCM1096	NULL	CCM1096	KX815810	Gehyra	koira	koira1		1	Langoor Hill	-14.7824	126.636	WA	saxicoline	0
Moritz lab ANU	CCM1098	CCM1098	NULL	CCM1098	KX815811	Gehyra	koira	koira1		1	Langoor Hill	-14.7824	126.636	WA	saxicoline	0
Moritz lab ANU	CCM1156	CCM1156	NULL	CCM1156	KX815812	Gehyra	koira	koira1		1	Langoor Sth Escarpment	-14.7863	126.634	WA	saxicoline	0
Moritz lab ANU	CCM1095	CCM1095	NULL	CCM1095	KX815813	Gehyra	koira	koira1		1	Langoor Hill	-14.7824	126.636	WA	saxicoline	0
Moritz lab ANU	CCM1004	CCM1004	NULL	CCM1004	KX815815	Gehyra	koira	koira1		1	Mud Springs, Site 1 Sandstone, 20km SW Theda HS	-14.8856	126.36	WA	saxicoline	0
Moritz lab ANU	CCM1003	CCM1003	NULL	CCM1003	KX815816	Gehyra	koira	koira1		1	Mud Springs, Site 1 Sandstone, 20km SW Theda HS	-14.8856	126.36	WA	saxicoline	0
Moritz lab ANU	CCM0989	CCM0989	NULL	CCM0989	KX815817	Gehyra	koira	koira1		1	Mud Springs, Site 1 Sandstone, 20km SW Theda HS	-14.8856	126.36	WA	saxicoline	0
Moritz lab ANU	CCM0983	CCM0983	NULL	CCM0983	KX815818	Gehyra	koira	koira1	1	1	Mud Springs, campsite, 20km SW Theda HS	-14.88	126.359	WA	saxicoline	0	overlap with koira4
Moritz lab ANU	CCM1008	CCM1008	NULL	CCM1008	KX815819	Gehyra	koira	koira1		1	Mud Springs, campsite, 20km SW Theda HS	-14.88	126.359	WA	saxicoline	0
Moritz lab ANU	CCM2732	NULL	NULL	CCM2732	KX815825	Gehyra	koira	koira1		0	Worriga Gorge upper rocks	-15.0271	126.666	WA	saxicoline	0
Moritz lab ANU	CCM0977	CCM0977	NULL	CCM0977	KX815829	Gehyra	koira	koira1		1	Baitbox Hill, Theda, site 2, 10km N of HS	-14.7519	126.477	WA	saxicoline	0
Moritz lab ANU	CCM0972	CCM0972	NULL	CCM0972	KX815830	Gehyra	koira	koira1		1	Baitbox Hill, Theda, site 4, 10km N of HS	-14.7406	126.466	WA	saxicoline	0
Moritz lab ANU	CCM2737	NULL	NULL	CCM2737	KX815835	Gehyra	koira	koira1		0	Worriga Gorge site 3	-15.0273	126.666	WA	saxicoline	0
Moritz lab ANU	CCM0975	CCM0975	NULL	CCM0975	KX815836	Gehyra	koira	koira1		1	George's Shame, Theda, 2km N of HS	-14.7844	126.49	WA	saxicoline	0
Moritz lab ANU	CCM0974	CCM0974	NULL	CCM0974	KX815837	Gehyra	koira	koira1	1	1	George's Shame, Theda, 2km N of HS	-14.7844	126.49	WA	saxicoline	0	overlap with koira4
Moritz lab ANU	CCM2736	NULL	NULL	CCM2736	KX815838	Gehyra	koira	koira1		0	Worriga Gorge site 3	-15.0273	126.666	WA	saxicoline	0
Moritz lab ANU	CCM2735	NULL	NULL	CCM2735	KX815840	Gehyra	koira	koira1		0	Worriga Gorge site 1	-15.0268	126.665	WA	saxicoline	0
Moritz lab ANU	CCM2733	NULL	NULL	CCM2733	KX815844	Gehyra	koira	koira1		0	Palmoondoora Ck Rock 2	-14.9198	126.644	WA	saxicoline	0
Moritz lab ANU	CCM3452	NULL	NULL	CCM3452	KX815846	Gehyra	koira	koira1		0	Theda site TBF03	-15.0562	126.437	WA	saxicoline	0
Moritz lab ANU	CCM2731	NULL	NULL	CCM2731	KX815847	Gehyra	koira	koira1		0	Worriga Gorge site 1	-15.0268	126.665	WA	saxicoline	0
Moritz lab ANU	CCM3026	CCM3026	NULL	CCM3026	MG656458	Gehyra	koira	koira1		1	East Baines Camp	-16.4516	130.103	NT	saxicoline	1
Moritz lab ANU	CMNT65	NULL	NULL	CMNT65	MK612940	Gehyra	koira	koira1		0	Jasper Gorge, nr Jasper Ck crossing	-16.0278	130.787	NT	saxicoline	0
Moritz lab ANU	CCM2721	NULL	NULL	CCM2721	MK612943	Gehyra	koira	koira1		0	Kelly's Knob rocks, Kununurra	-15.7652	128.74	WA	saxicoline	0
Moritz lab ANU	CCM3428	CCM3428	NULL	CCM3428	MK612944	Gehyra	koira	koira1		1	Mirima NP	-15.7702	128.753	WA	saxicoline	0
Moritz lab ANU	CCM3555	CCM3555	NULL	CCM3555	MK612945	Gehyra	koira	koira1		1	1st creek north of Berkeley River entrance	-14.349	127.749	WA	saxicoline	0
Moritz lab ANU	CCM7011	CCM7011	NULL	CCM7011	MK612946	Gehyra	koira	koira1		1	Gregory National Park: EMPG04	-15.4738	131.13	NT	saxicoline	1
Moritz lab ANU	CCM7026	CCM7026	NULL	CCM7026	MK612947	Gehyra	koira	koira1		1	Gregory National Park: EMPG04	-15.4746	131.131	NT	saxicoline	1
Moritz lab ANU	CCM7035	CCM7035	NULL	CCM7035	MK612948	Gehyra	koira	koira1		1	Gregory National Park: GNPS03	-15.4604	131.3	NT	saxicoline	1
Moritz lab ANU	CCM7047	NULL	NULL	CCM7047	MK612949	Gehyra	koira	koira1		0	Gregory National Park: EMPG12	-16.0513	130.399	NT	saxicoline	0
Moritz lab ANU	CCM7052	NULL	NULL	CCM7052	MK612950	Gehyra	koira	koira1		0	Gregory National Park: EMPG06	-16.0297	130.798	NT	saxicoline	0
Moritz lab ANU	CCM7234	NULL	NULL	CCM7234	MK612951	Gehyra	koira	koira1		0	Gregory National Park: EMPG10	-15.8896	130.247	NT	saxicoline	0
Moritz lab ANU	CCM7240	CCM7240	NULL	CCM7240	MK612952	Gehyra	koira	koira1		1	Gregory National Park: EMPG10	-15.8896	130.247	NT	saxicoline	1
Moritz lab ANU	CCM7242	CCM7242	NULL	CCM7242	MK612954	Gehyra	koira	koira1		1	Glen Hill 1	-16.6001	128.344	WA	saxicoline	0
Moritz lab ANU	CCM7263	CCM7263	NULL	CCM7263	MK612955	Gehyra	koira	koira1		1	Glen Hill 2	-16.5726	128.34	WA	saxicoline	1
Moritz lab ANU	CCM7264	CCM7264	NULL	CCM7264	MK612956	Gehyra	koira	koira1		1	Glen Hill 2	-16.5726	128.34	WA	saxicoline	1
Moritz lab ANU	CCM7297	CCM7297	NULL	CCM7297	MK612957	Gehyra	koira	koira1		1	Mt. Nyulasy	-16.7655	128.273	WA	saxicoline	1
Moritz lab ANU	CCM7391	CCM7391	NULL	CCM7391	MK612958	Gehyra	koira	koira1		1	Sir John Gorge	-17.5297	126.313	WA	saxicoline	1
Moritz lab ANU	CCM7399	CCM7399	NULL	CCM7399	MK612960	Gehyra	koira	koira1		1	Maggie Springs	-17.4458	126.189	WA	saxicoline	1
Moritz lab ANU	CCM7445	CCM7445	NULL	CCM7445	MK612961	Gehyra	koira	koira1		1	Carlton Hill Sandstone	-15.5352	128.712	WA	saxicoline	1
Moritz lab ANU	CCM7454	CCM7454	NULL	CCM7454	MK612962	Gehyra	koira	koira1		1	Ningbing South	-15.1788	128.63	WA	saxicoline	1
Moritz lab ANU	CCM7455	CCM7455	NULL	CCM7455	MK612963	Gehyra	koira	koira1		1	Ningbing South	-15.1788	128.63	WA	saxicoline	0
Moritz lab ANU	CCM0662	CCM0662	NULL	CCM0662	MK613034	Gehyra	koira	koira1		1	Keep River Gurrandalng Loopwalk	-15.872	129.05	NT	saxicoline	0
Museum Victoria	PMO191	PMO191	NULL	PMO191	KX815759	Gehyra	koira	koira1		0	<1 km S of Galeru Gorge	-18.6026	126.075	WA	saxicoline	0
Museum Victoria	PM0148	PM0148	NULL	PM0148	KX815760	Gehyra	koira	koira1		0	<1 km S of Galeru Gorge	-18.6145	126.083	WA	saxicoline	0
Museum Victoria	PMO182	PMO182	NULL	PMO182	KX815761	Gehyra	koira	koira1		0	<1 km S of Galeru Gorge	-18.6141	126.084	WA	saxicoline	0
Museum Victoria	PMO154	PMO154	NULL	PMO154	KX815762	Gehyra	koira	koira1		0	Mimbi caves	-18.7222	126.064	WA	saxicoline	0
Museum Victoria	NULL	Z29114	NULL	D77026	KX815763	Gehyra	koira	koira1		1	Ngumpan Cliff area	-18.751	126.08	WA	saxicoline	1
Museum Victoria	PMO155	PMO155	NULL	PMO155	KX815764	Gehyra	koira	koira1		0	<1 km S of Galeru Gorge	-18.6137	126.084	WA	saxicoline	0
Museum Victoria	NULL	Z29115	NULL	D77027	KX815765	Gehyra	koira	koira1		1	Ngumpan Cliff area	-18.751	126.08	WA	saxicoline	1
Museum Victoria	NULL	Z29116	NULL	D77028	KX815766	Gehyra	koira	koira1		1	Ngumpan Cliff area	-18.751	126.08	WA	saxicoline	1
Museum Victoria	NULL	Z29113	NULL	D77025	KX815767	Gehyra	koira	koira1	1	1	Ngumpan Cliff area	-18.751	126.08	WA	saxicoline	1	parapatric with koira3
Northern Territory Museum	CMNT50	R36576	ABTC56795	CMNT50	KX815734	Gehyra	koira	koira1		1	Bullo River, 37.5km N Vic Hwy	-15.6577	129.66	NT	saxicoline	0
Northern Territory Museum	CMNT51	R36577	NULL	CMNT51	KX815736	Gehyra	koira	koira1	1	1	Bullo River, 37.5km N Vic Hwy	-15.6577	129.66	NT	saxicoline	0
Northern Territory Museum		R34709		R34709	KX815737	Gehyra	koira	koira1	1	1	Bullo River Station	-15.4326	129.867	WA	saxicoline	0
Northern Territory Museum	NULL	R22910	ABTC30107	ABTC30107	KX815738	Gehyra	koira	koira1		1	Spirit Hills, Keep River	-15.42	129.05	NT	saxicoline	0
Northern Territory Museum	NULL	R23800	ABTC30613	ABTC30613	KX815740	Gehyra	koira	koira1		1	Wickham River, Gregory NP	-16.84	130.24	NT	saxicoline	0
Northern Territory Museum	NULL	R23804	ABTC30614	ABTC30614	KX815741	Gehyra	koira	koira1		1	Wickham River, Gregory NP	-16.8422	130.236	NT	saxicoline	0
Northern Territory Museum	CMNT94	R36597	NULL	CMNT94	KX815747	Gehyra	koira	koira1		1	Joe Creek, Gregory NP	-15.6079	131.082	NT	saxicoline	0
Northern Territory Museum	NULL	R37692	NULL	R37592	MK612964	Gehyra	koira	koira1		1	Bradshaw Field Training Area	-15.0255	130.477	NT	saxicoline	0
Northern Territory Museum	NULL	R37596	NULL	R37596	MK612966	Gehyra	koira	koira1		1	Bradshaw Field Training Area: H11	-15.0343	129.865	NT	saxicoline	0
Northern Territory Museum	NULL	R37649	NULL	R37649	MK612967	Gehyra	koira	koira1		1	Bradshaw Field Training Area: Fish28	-15.2283	130.403	NT	saxicoline	0
Northern Territory Museum	NULL	R37662	NULL	R37662	MK612968	Gehyra	koira	koira1		1	Bradshaw Field Training Area: Heli2	-15.0488	130.36	NT	saxicoline	0
Northern Territory Museum	NULL	R37716	NULL	R37716	MK612969	Gehyra	koira	koira1		1	Bradshaw Field Training Area: F11	-14.9921	130.299	NT	saxicoline	0
Northern Territory Museum	NULL	R37724	NULL	R37724	MK612970	Gehyra	koira	koira1		1	Bradshaw Field Training Area: H3	-15.2292	129.871	NT	saxicoline	0
Northern Territory Museum	NULL	R37725	NULL	R37725		Gehyra	koira	koira1		1	Bradshaw Field Training Area	-15.2292	129.871	NT	saxicoline	0
Northern Territory Museum	NULL	R37726	NULL	R37726		Gehyra	koira	koira1		1	Bradshaw Field Training Area: Fish1	-15.4467	130.558	NT	saxicoline	0
Northern Territory Museum	NULL	NTMR35412	NULL	NULL	MK612974	Gehyra	koira	koira1		1	Daly River Road	NULL	NULL	NT	saxicoline	0
Western Australian Museum	NULL	R161184	NULL	R161184	KX815700	Gehyra	koira	koira1		1	NULL	-15.6331	128.667		saxicoline	0
Western Australian Museum	NULL	R166471	ABTC105306	ABTC105306	KX815701	Gehyra	koira	koira1		1	The Grotto	-15.7139	128.256	WA	saxicoline	0
Western Australian Museum	NULL	R164786	ABTC105318	ABTC105318	KX815703	Gehyra	koira	koira1		1	The Grotto	-15.7147	128.256	WA	saxicoline	0
Western Australian Museum	NULL	R108774	ABTC105310	ABTC105310	KX815705	Gehyra	koira	koira1		1	Bream Gorge	-17.25	128.3	WA	saxicoline	0
Western Australian Museum	NULL	R164779	ABTC105317	ABTC105317	KX815722	Gehyra	koira	koira1		1	Mount Nyulasy	-16.7453	128.282	WA	saxicoline	0
Western Australian Museum	NULL	R164769	ABTC105313	ABTC105313	KX815724	Gehyra	koira	koira1		1	Mount Nyulasy	-16.7453	128.282	WA	saxicoline	0
Western Australian Museum	NULL	R164770	ABTC105314	ABTC105314	KX815725	Gehyra	koira	koira1		1	Mount Nyulasy	-16.7453	128.282		saxicoline	0
Western Australian Museum	NULL	R164768	ABTC105312	ABTC105312	KX815726	Gehyra	koira	koira1		1	Mount Nyulasy	-16.7453	128.282	WA	saxicoline	0
Western Australian Museum	NULL	R164772	ABTC105316	ABTC105316	KX815727	Gehyra	koira	koira1		1	Mount Nyulasy	-16.7453	128.282	WA	saxicoline	0
Western Australian Museum	NULL	R164771	ABTC105315	ABTC105315	KX815728	Gehyra	koira	koira1		1	Mount Nyulasy	-16.7452	128.282	WA	saxicoline	0
Western Australian Museum	NULL	R173141	NULL	R173141	KX815751	Gehyra	koira	koira1		1	Cockburn Range	-15.8161	128.098	WA	saxicoline	0
Western Australian Museum	TR746	TR746	NULL	TR746	KX815752	Gehyra	koira	koira1		1	Cockburn Range	-15.8163	128.096	WA	saxicoline	0
Western Australian Museum	TR747	TR747	NULL	TR747	KX815753	Gehyra	koira	koira1	1	1	Cockburn Range	-15.8163	128.096	WA	saxicoline	0
Western Australian Museum	NULL	R125447	ABTC93231	ABTC93231	KX815755	Gehyra	koira	koira1		1	Lake Argyle Dam Wall	-16.1206	128.74	WA	saxicoline	0
Western Australian Museum	NULL	R125446	ABTC93230	ABTC93230	KX815756	Gehyra	koira	koira1		1	Lake Argyle Dam Wall	-16.1206	128.74	WA	saxicoline	0
Western Australian Museum	NULL	R172829	NULL	R172829	KX815768	Gehyra	koira	koira1		1	Ellenbrae Station	-15.9492	127.073	WA	saxicoline	0
Western Australian Museum	NULL	R172874	NULL	R172874	KX815779	Gehyra	koira	koira1		1	Ellenbrae Station	-15.9839	127.054	WA	saxicoline	0
Western Australian Museum	NULL	R172828	NULL	R172828	KX815780	Gehyra	koira	koira1		1	Ellenbrae Station	-15.9492	127.073	WA	saxicoline	0
Western Australian Museum	NULL	R113990	ABTC105288	ABTC105288	KX815781	Gehyra	koira	koira1		1	Carson Escarpment	-15.35	126.617	WA	saxicoline	0
Western Australian Museum	R173932	R173932	NULL	R173932	KX815782	Gehyra	koira	koira1		1	Coucal Falls campsite	-15.0114	126.835	WA	saxicoline	0
Western Australian Museum	MCZ-A-28506	R173515	NULL	R173515	KX815783	Gehyra	koira	koira1		1	Drysdale River Camp - Escarpment, 50km SE Kalumburu	-14.6085	126.935	WA	saxicoline	0
Western Australian Museum	R173934	R173934	NULL	R173934	KX815784	Gehyra	koira	koira1		1	Coucal Falls campsite	-15.0114	126.835	WA	saxicoline	0
Western Australian Museum	R173935	R173935	NULL	R173935	KX815785	Gehyra	koira	koira1		1	Coucal Falls campsite	-15.0114	126.835	WA	saxicoline	0
Western Australian Museum	R174048	R174048	NULL	R174048	KX815786	Gehyra	koira	koira1		1	Craticus fall site 7	-14.7826	127.102	WA	saxicoline	0
Western Australian Museum	NULL	R164966	ABTC105321	ABTC105321	KX815787	Gehyra	koira	koira1		1	Drysdale River	-14.7667	127.047	WA	saxicoline	0
Western Australian Museum	NULL	R164967	ABTC105322	ABTC105322	KX815788	Gehyra	koira	koira1		1	Drysdale River	-14.7667	127.047	WA	saxicoline	0
Western Australian Museum	MCZ-A-28505	R173514	NULL	R173514	KX815789	Gehyra	koira	koira1		1	Drysdale River Camp - Escarpment, 50km SE Kalumburu	-14.6082	126.936	WA	saxicoline	0
Western Australian Museum	MCZ-A-28507	R173516	NULL	R173516	KX815791	Gehyra	koira	koira1		1	Drysdale River Camp - Escarpment, 50km SE Kalumburu	-14.6082	126.934	WA	saxicoline	0
Western Australian Museum	MCZ-A-28511	R173520	NULL	R173520	KX815792	Gehyra	koira	koira1		1	Drysdale River Camp - Escarpment, 50km SE Kalumburu	-14.6083	126.935	WA	saxicoline	0
Western Australian Museum	MCZ-A-28508	R173517	NULL	R173517	KX815793	Gehyra	koira	koira1		1	Drysdale River Camp - Escarpment, 50km SE Kalumburu	-14.6082	126.934	WA	saxicoline	0
Western Australian Museum	MCZ-A-28510	R173519	NULL	R173519	KX815794	Gehyra	koira	koira1		1	Drysdale River Camp - Escarpment, 50km SE Kalumburu	-14.6083	126.935	WA	saxicoline	0
Western Australian Museum	MCZ-A-28589	R173522	NULL	R173522	KX815795	Gehyra	koira	koira1		1	Drysdale River Camp, 50km SE Kalumburu	-14.6082	126.932	WA	saxicoline	0
Western Australian Museum	MCZ-A-28509	R173518	NULL	R173518	KX815796	Gehyra	koira	koira1		1	Drysdale River Camp - Escarpment, 50km SE Kalumburu	-14.6082	126.934	WA	saxicoline	0
Western Australian Museum	NULL	R172060	ABTC112800	ABTC112800	KX815797	Gehyra	koira	koira1		1	Wargul Wargul	-13.9364	126.171	WA	saxicoline	0
Western Australian Museum	NULL	R171306	ABTC105781ABTC105781		KX815798	Gehyra	koira	koira1		1	Adolphus Island	-15.1081	128.153	WA	saxicoline	0
Western Australian Museum	NULL	R171301	NULL	R171301	KX815799	Gehyra	koira	koira1		1	Adolphus Island	-15.1058	128.156	WA	saxicoline	0
Western Australian Museum	NULL	R171303	NULL	R171303	KX815800	Gehyra	koira	koira1		1	Adolphus Island	-15.1067	128.157	WA	saxicoline	0
Western Australian Museum	NULL	R171307	ABTC112772	ABTC112772	KX815801	Gehyra	koira	koira1		1	Adolphus Island	-15.1058	128.156	WA	saxicoline	0
Western Australian Museum	NULL	R171305	NULL	R171305	KX815802	Gehyra	koira	koira1		1	Adolphus Island	-15.1064	128.157	WA	saxicoline	0
Western Australian Museum	R173986	R173986	NULL	R173986	KX815814	Gehyra	koira	koira1		1	Rock 1	-14.9195	126.643	WA	saxicoline	0
Western Australian Museum	NULL	R164837	ABTC105319	ABTC105319	KX815821	Gehyra	koira	koira1		1	Sir Graham Moore Island	-13.8728	126.511	WA	saxicoline	0
Western Australian Museum	R173981	R173981	NULL	R173981	KX815822	Gehyra	koira	koira1		1	Rock 1	-14.9195	126.643	WA	saxicoline	0
Western Australian Museum	R173977	R173977	NULL	R173977	KX815823	Gehyra	koira	koira1		1	Rock 2	-14.9198	126.644	WA	saxicoline	0
Western Australian Museum	R173979	R173979	NULL	R173979	KX815824	Gehyra	koira	koira1		1	Rock 1	-14.9195	126.643	WA	saxicoline	0
Western Australian Museum	R173980	R173980	NULL	R173980	KX815826	Gehyra	koira	koira1		1	Rock 1	-14.9195	126.643	WA	saxicoline	0
Western Australian Museum	R173985	R173985	NULL	R173985	KX815827	Gehyra	koira	koira1		1	Rock 1	-14.9195	126.643	WA	saxicoline	0
Western Australian Museum	R173841	R173841	NULL	R173841	KX815828	Gehyra	koira	koira1		1	Theda quarters	-14.7889	126.496	WA	saxicoline	0
Western Australian Museum	R174118	R174118	NULL	R174118	KX815832	Gehyra	koira	koira1		1	Euro Gorge site 4	-15.0559	126.724	WA	saxicoline	0
Western Australian Museum	R174104	R174104	NULL	R174104	KX815833	Gehyra	koira	koira1		1	Worriga falls site 3	-15.0273	126.666	WA	saxicoline	0
Western Australian Museum	NULL	R172334	NULL	R172334	KX815834	Gehyra	koira	koira1		1	NULL	-14.7403	126.466		saxicoline	0
Western Australian Museum	R174116	R174116	NULL	R174116	KX815839	Gehyra	koira	koira1		1	Euro Gorge site 4	-15.0559	126.724	WA	saxicoline	0
Western Australian Museum	R174115	R174115	NULL	R174115	KX815841	Gehyra	koira	koira1		1	Euro Gorge site 4	-15.0559	126.724	WA	saxicoline	0
Western Australian Museum	R174113	R174113	NULL	R174113	KX815842	Gehyra	koira	koira1		1	Worriga falls site 2	-15.0273	126.665	WA	saxicoline	0
Western Australian Museum	R174112	R174112	NULL	R174112	KX815843	Gehyra	koira	koira1		1	Worriga falls site 2	-15.0273	126.665	WA	saxicoline	0
Western Australian Museum	R174108	R174108	NULL	R174108	KX815845	Gehyra	koira	koira1		1	Worriga falls site 2	-15.0273	126.665	WA	saxicoline	0
Western Australian Museum	NULL	R172337	NULL	R172337	KX815848	Gehyra	koira	koira1		1	NULL	-14.7403	126.466		saxicoline	0
Western Australian Museum	BP02301	BP02301	NULL	BP02301	MK612941	Gehyra	koira	koira1		1	Buckle Head	-14.4599	127.86	WA	saxicoline	0
Western Australian Museum	BP02481	BP02481	NULL	BP02481	MK612942	Gehyra	koira	koira1		1	Berkeley SR	-14.485	127.819	WA	saxicoline	0
Moritz lab ANU	CCM7241	CCM7241	NULL	CCM7241	MK612953	Gehyra	koira	koira1		1	Glen Hill 1	-16.6001	128.344	WA	saxicoline	1
Moritz lab ANU	CCM7325	CCM7325	R177768	CCM7325		Gehyra	koira	koira1		1	Ngumpan Limestones	-18.7372	126.093	WA	saxicoline	1
Northern Territory Museum	NULL	R37593	NULL	R37593	MK612965	Gehyra	nana	koira1		1	Bradshaw Field Training Area: H11	-15.0343	129.865	NT	saxicoline	0
Moritz lab ANU	CCM7395	CCM7395	NULL	CCM7395	MK612959	Gehyra	koira	koira1		1	Sir John Gorge	-17.5297	126.313	WA	saxicoline	1
Moritz lab ANU	CCM2882	CCM2882	NULL	CCM2882	KX815693	Gehyra	koira	koira2		1	Tolmer Falls turnoff	-13.1965	130.714	NT	saxicoline	1
Moritz lab ANU	CCM2884	CCM2884	NULL	CCM2884	KX815694	Gehyra	koira	koira2		1	Tolmer Falls turnoff	-13.1965	130.714	NT	saxicoline	1
Moritz lab ANU	CCM2935	CCM2935	NULL	CCM2935	KX815697	Gehyra	koira	koira2	1	1	Florence Falls turnoff	-13.1264	130.805	NT	saxicoline	1
Moritz lab ANU	CCM4847	NULL	NULL	CCM4847	MK612971	Gehyra	koira	koira2		0	Litchfield NP Lost city track, 9.5km from park rd	-13.2147	130.744	NT	saxicoline	0
Moritz lab ANU	CCM4858	NULL	NULL	CCM4858	MK612972	Gehyra	koira	koira2		0	Litchfield NP Tableland Ck track	-13.5003	130.367	NT	saxicoline	0
Moritz lab ANU	CCM6052	CCM6052	NULL	CCM6052		Gehyra	koira	koira2		1	Mt Pleasant	-13.5915	131.168	NT	saxicoline	1
Moritz lab ANU	CCM6070	CCM6070	NULL	CCM6070		Gehyra	koira	koira2		1	Litchfield Mining Camp	-13.5096	130.773	NT	saxicoline	1
Northern Territory Museum	R36708	R36708	NULL	R36708	KX815689	Gehyra	koira	koira2		1	Fish River Gorge, Fish River Station, Daly River	-14.256	130.894	NT	saxicoline	1
Northern Territory Museum	NULL	R37051	NULL	R37051	KX815690	Gehyra	koira	koira2		1	Daly River Road, Daly River region	NULL	NULL	NT	saxicoline	1
Northern Territory Museum	NULL	R37055	NULL	R37055	KX815691	Gehyra	koira	koira2		1	Dorat Road, Robin Falls area ?, Adelaide River region	-13.35	131.137	NT	saxicoline	1
Northern Territory Museum		R35099		R35099	KX815692	Gehyra	koira	koira2	1	1	Turnoff to Daly River Road, Dorat Road	-13.4793	131.167	NT	saxicoline	0
Northern Territory Museum	NULL	R37092	NULL	R37092	KX815696	Gehyra	koira	koira2		1	Dorat Road, approximately 6 km from Stuart Hwy , Adelaide River region	-13.2851	131.117	NT	saxicoline	1
Northern Territory Museum	NULL	R21786	ABTC29672	ABTC29672	KX815698	Gehyra	koira	koira2		1	Litchfield NP	-13.22	130.73	NT	saxicoline	1
Northern Territory Museum	NULL	R37093	NULL	R37093	KX815699	Gehyra	koira	koira2		1	Dorat Road, approximately 6 km from Stuart Hwy , Adelaide River region	-13.2851	131.117	NT	saxicoline	1
Moritz lab ANU	CCM6210	CCM6210	NULL	CCM6210	MK612973	Gehyra	nana	koira2		1	Litchfield NP Old tabletop track, west edge of tabletop plateau	-13.0976	130.693	NT	saxicoline	1
Moritz lab ANU	CCM6053	CCM6053	NULL	CCM6053		Gehyra	koira	koira2*		1	Mt Pleasant	-13.5915	131.168	NT	saxicoline	1
Moritz lab ANU	CCM3333	CCM3333	NULL	CCM3333	KX815683	Gehyra	koira	koira3	1	1	Gogo Station, Virgin Hills, 1 km from road near Bobs Bore	-18.5149	125.926	WA	saxicoline	1	parapatric with koira1
Moritz lab ANU	CCM3236	CCM3236	NULL	CCM3236	KX815684	Gehyra	koira	koira3	1	1	Gogo Station, Limestone Billy Hills	-18.3272	125.765	WA	saxicoline	1	parapatric with koira1
Moritz lab ANU	CCM3261	CCM3261	NULL	CCM3261	KX815686	Gehyra	koira	koira3		0	Gogo Station, Pillara Range, south entrance of Menyous Gap	-18.4044	125.837	WA	saxicoline	0
Moritz lab ANU	CCM3235	CCM3235	NULL	CCM3235	KX815687	Gehyra	koira	koira3		1	Gogo Station, Limestone Billy Hills	-18.3272	125.765	WA	saxicoline	1
Moritz lab ANU	CCM3259	CCM3259	NULL	CCM3259	MK612975	Gehyra	koira	koira3	1	1	Gogo Station, Pillara Range, south entrance of Menyous Gap	-18.4044	125.837	WA	saxicoline	1	parapatric with koira1
Moritz lab ANU	CCM3269	CCM3269	NULL	CCM3269	MK612976	Gehyra	koira	koira3		0	Gogo Station, Pillara Range, North entrance of Menyous Gap	-18.391	125.84	WA	saxicoline	0
Moritz lab ANU	CCM3283	CCM3283	NULL	CCM3283	MK612977	Gehyra	koira	koira3		0	Gogo Station, Pillara Range, North entrance of Menyous Gap	-18.391	125.84	WA	saxicoline	0
Moritz lab ANU	CCM7276	CCM7276	NULL	CCM7276	MK612978	Gehyra	koira	koira3		1	Lissadell limestone	-16.6635	128.526	WA	saxicoline	1
Moritz lab ANU	CCM7277	CCM7277	NULL	CCM7277	MK612979	Gehyra	koira	koira3		1	Lissadell limestone	-16.6635	128.526	WA	saxicoline	1
Moritz lab ANU	CCM7278	CCM7278	NULL	CCM7278	MK612980	Gehyra	koira	koira3		1	Lissadell limestone	-16.6635	128.526	WA	saxicoline	1
Moritz lab ANU	CCM7466	CCM7466	NULL	CCM7466	MK612983	Gehyra	koira	koira3		1	Argyle pavement	-16.5964	128.954	WA	saxicoline	1
Moritz lab ANU	CCM7470	CCM7470	NULL	CCM7470	MK612984	Gehyra	koira	koira3		1	Argyle limestone	-16.6058	128.954	WA	saxicoline	1
Moritz lab ANU	CCM7473	CCM7473	NULL	CCM7473	MK612985	Gehyra	koira	koira3		1	Argyle limestone	-16.6058	128.954	WA	saxicoline	1
Western Australian Museum	CCM7279	CCM7279	R177700	CCM7279		Gehyra	koira	koira3		1	Lissadell limestone	-16.6635	128.526	WA	saxicoline	1
Moritz lab ANU	CCM7316	NULL	NULL	CCM7316	MK612981	Gehyra	koira	koira3		1	Pillara Range 2 (Gorge)	-18.3697	125.736	WA	saxicoline	1
Moritz lab ANU	CCM7330	CCM7330	NULL	CCM7330	MK612982	Gehyra	koira	koira3		1	Pillara Range 2 (Gorge)	-18.3697	125.736	WA	saxicoline	1
Western Australian Museum	CCM3260	CCM3260	R177694	CCM3260		Gehyra	koira	koira3*		1	Gogo Station, Pillara Range, south entrance of Menyous Gap	-18.4044	125.837	WA	saxicoline	1
Western Australian Museum	CCM3334	CCM3334	R177696	CCM3334		Gehyra	koira	koira3*		1	Gogo Station, Virgin Hills, 1 km from road near Bobs Bore	-18.5149	125.926	WA	saxicoline	1
Moritz lab ANU	CCM3370	CCM3370	NULL	CCM3370	MK613027	Gehyra	koira	koira4		1	Bell Creek Crossing, Gibb River Road	-17.1686	125.361	WA	generalist	1
Moritz lab ANU	CCM3371	CCM3371	NULL	CCM3371	MK613028	Gehyra	koira	koira4		1	Bell Creek Crossing, Gibb River Road	-17.1686	125.361	WA	generalist	1
Moritz lab ANU	CCM3372	CCM3372	NULL	CCM3372	MK613029	Gehyra	koira	koira4		1	Bell Creek Crossing, Gibb River Road	-17.1686	125.361	WA	generalist	1
Moritz lab ANU	CCM3375	CCM3375	NULL	CCM3375	MK613030	Gehyra	koira	koira4		1	Silent Grove Campground	-17.0669	125.248	WA	generalist	1
Moritz lab ANU	CCM3376	CCM3376	NULL	CCM3376	MK613031	Gehyra	koira	koira4		1	Silent Grove Campground	-17.0669	125.248	WA	generalist	1
Moritz lab ANU	CCM0694	CCM0694	NULL	CCM0694	MK613035	Gehyra	koira	koira4		1	Doongan Homestead	-15.3787	126.312	WA	generalist	1
Moritz lab ANU	CCM0714	CCM0714	NULL	CCM0714	MK613036	Gehyra	koira	koira4		1	Doongan Homestead	-15.3793	126.313	WA	generalist	1
Moritz lab ANU	CCM0873	CCM0873	NULL	CCM0873	MK613037	Gehyra	koira	koira4		1	Theda-kalumburu road, site 8, 25km W of HS	-14.8347	126.3	WA	generalist	1
Moritz lab ANU	CCM0874	CCM0874	NULL	CCM0874	MK613038	Gehyra	koira	koira4		1	Theda-kalumburu road, site 7, 25km W of HS	-14.8343	126.294	WA	generalist	0
Moritz lab ANU	CCM0875	CCM0875	NULL	CCM0875	MK613039	Gehyra	koira	koira4	1	1	Theda-kalumburu road, site 1, 25km W of HS	-14.8522	126.278	WA	generalist	1	overlap with koira1
Moritz lab ANU	CCM0876	CCM0876	NULL	CCM0876	MK613040	Gehyra	koira	koira4		1	Theda-kalumburu road, site 1, 25km W of HS	-14.8522	126.278	WA	generalist	0
Moritz lab ANU	CCM0973	CCM0973	NULL	CCM0973	MK613041	Gehyra	koira	koira4		1	George's Shame, Theda, 2km N of HS	-14.7844	126.49	WA	generalist	0
Moritz lab ANU	CCM0976	CCM0976	NULL	CCM0976	MK613042	Gehyra	koira	koira4		1	Baitbox Hill, Theda, site 7, 10km N of HS	-14.7312	126.46	WA	generalist	0
Moritz lab ANU	CCM0981	CCM0981	NULL	CCM0981	MK613043	Gehyra	koira	koira4	1	1	Baitbox Hill, Theda, site 4, 10km N of HS	-14.7406	126.466	WA	generalist	1	overlap with koira1
Moritz lab ANU	CCM1097	CCM1097	NULL	CCM1097	MK613044	Gehyra	koira	koira4	1	1	Langoor Hill	-14.7824	126.636	WA	generalist	0	overlap with koira1
Moritz lab ANU	CCM1155	CCM1155	NULL	CCM1155	MK613045	Gehyra	koira	koira4		1	Langoor Sth Escarpment	-14.7842	126.635	WA	generalist	0
Moritz lab ANU	CCM1159	CCM1159	NULL	CCM1159	MK613046	Gehyra	koira	koira4		1	Langoor Camp	-14.7832	126.635	WA	generalist	0
Moritz lab ANU	CCM1237	CCM1237	NULL	CCM1237	MK613047	Gehyra	koira	koira4		1	Silent Grove ranger station	-17.0666	125.25	WA	generalist	0
Moritz lab ANU	CCM1238	CCM1238	NULL	CCM1238	MK613048	Gehyra	koira	koira4		1	Silent Grove ranger station	-17.0666	125.25	WA	generalist	0
Moritz lab ANU	CCM1239	CCM1239	NULL	CCM1239	MK613049	Gehyra	koira	koira4		1	Silent Grove ranger station	-17.0666	125.25	WA	generalist	0
Moritz lab ANU	CCM1240	CCM1240	NULL	CCM1240	MK613050	Gehyra	koira	koira4	1	1	Silent Grove ranger station	-17.0666	125.25	WA	generalist	1
Moritz lab ANU	CCM1287	CCM1287	NULL	CCM1287	MK613051	Gehyra	koira	koira4		1	Mt Hart campground	-16.8184	124.921	WA	generalist	1
Moritz lab ANU	CCM1298	CCM1298	NULL	CCM1298	MK613052	Gehyra	koira	koira4		1	Mt Hart campground	-16.8184	124.92	WA	generalist	0
Moritz lab ANU	CCM1307	CCM1307	NULL	CCM1307	MK613053	Gehyra	koira	koira4		1	Mt Hart campground	-16.8184	124.921	WA	generalist	0
Museum Victoria	NULL	Z29057	NULL	D76976	MK613020	Gehyra	koira	koira4		1	Silent Grove Campground	-17.0677	125.248	WA	generalist	1
Museum Victoria	NULL	Z29086	NULL	D77000	MK613021	Gehyra	koira	koira4		1	King Leopold Ranges, on Gibb River Road	-17.1298	125.243	WA	generalist	1
Museum Victoria	NULL	Z29132	NULL	D77043	MK613022	Gehyra	koira	koira4		1	Mt Hart Campground	-16.818	124.921	WA	generalist	1
Museum Victoria	NULL	Z29133	NULL	D77044	MK613023	Gehyra	koira	koira4		1	Mt Hart Campground	-16.818	124.921	WA	generalist	1
Western Australian Museum	NULL	R172046	ABTC112795	ABTC112795	MK613018	Gehyra	koira	koira4		1	Kingfisher Island	-16.0902	124.092	WA	generalist	0
Western Australian Museum	NULL	R172771	NULL	R172771	MK613019	Gehyra	koira	koira4		1	March Fly Glen King Leopold Ranges Conservation Park	-17.1589	125.307	WA	generalist	0
Western Australian Museum	NULL	R171461	NULL	R171461	MK613025	Gehyra	koira	koira4		1	NULL	-15.9906	125.328		generalist	0
Western Australian Museum	NULL	R115707	ABTC105290	ABTC105290	MK613026	Gehyra	koira	koira4		1	Koolan Island	-16.15	123.75	WA	generalist	0
Western Australian Museum	MCZ-A-28626	R173525	NULL	R173525	MK613033	Gehyra	koira	koira4		1	35km SSW Kalumburu	-14.5894	126.551	WA	generalist	0
Western Australian Museum	NULL	R167806	ABTC105307	R167806	MK613054	Gehyra	koira	koira4	1	1	Mitchell Plateau	-14.6733	125.732	WA	generalist	0
Western Australian Museum	NULL	R169931	NULL	R169931	MK613055	Gehyra	koira	koira4	1	1	Charnley River Stn	-16.7169	125.455	WA	generalist	0
Western Australian Museum	NULL	R171443	NULL	R171443	MK613056	Gehyra	koira	koira4		1	NULL	-15.9942	125.334		generalist	0
Western Australian Museum	NULL	R172779	NULL	R172779	MK613057	Gehyra	koira	koira4		1	King Leopold Ranges	-17.1436	125.269	WA	generalist	0
Western Australian Museum	NULL	R172909	172909	BP01942	MK613058	Gehyra	koira	koira4		1	Doongan Station	-15.3878	125.338	WA	generalist	0
Western Australian Museum	NULL	WAMR173092	NULL	NULL	MK613024	Gehyra	koira	koira4		1	Theda Station	-14.8128	126.556	WA	generalist	0
Moritz lab ANU	CCM7344	CCM7344	NULL	CCM7344	MK613032	Gehyra	koira	koira4		1	Silent Grove Campground	-17.0674	125.248	WA	generalist	1
Bernice Pauahi Bishop Museum	FK13301	BPBM34745	NULL	9416	FK13301	Gehyra	membranacruralis	memb2	1	1	East Sepik Prov., Mindangua Stream, 3 36.339 S, 143 29.527 E, 410 m = from F Kraus field notes	-3.60565	143.492	PNG		0
Western Australian Museum	NULL	R165439	R165439	NULL	KY086417	Gehyra	granulum	nana6	1	1	Irvine Island	-16.0769	123.55	WA		0
Western Australian Museum	CCM1210	R176205	CCM1210	NULL		Gehyra	granulum	nana6	1	1	Mitchell Plateau Surveyors Pool	-14.6723	125.732	WA		0
Museum Victoria	JEM396	MVZ18867	NULL	NULL	MK613010	Gehyra	pamela	pam2		1	NULL	NULL	NULL	NT	saxicoline	0
Museum Victoria	JEM428	MVZ18900	NULL	NULL	MK613012	Gehyra	pamela	pam2		1	NULL	NULL	NULL	NT	saxicoline	0
Museum Victoria	JEM429	MVZ18901	NULL	NULL	MK613013	Gehyra	pamela	pam2		1	NULL	NULL	NULL	NT	saxicoline	0
Museum Victoria	JEM413	MVZ18903	NULL	NULL	MK613014	Gehyra	pamela	pam2		1	NULL	NULL	NULL	NT	saxicoline	0
Moritz lab ANU	CCM0473	NULL	NULL	CCM0473	MK612989	Gehyra	pamela	pamela1	1	1	KAKADU GUNLOM FALLS TRACK	-13.4319	132.418	NT	saxicoline	0
Moritz lab ANU	CCM2375	NULL	NULL	CCM2375	MK612990	Gehyra	pamela	pamela1		0	Kakadu fire plot 153B	-12.9947	132.884	NT	saxicoline	0
Moritz lab ANU	CCM2551	NULL	NULL	CCM2551	MK613007	Gehyra	pamela	pamela1		0	Kakadu fire plot 61A	-13.0424	132.939	NT	saxicoline	0
Northern Territory Museum	NULL	R26111	ABTC72525	ABTC72525	KJ025205	Gehyra	pamela	pamela1		1	~15k S Camp Arnhemland Plateau	-13.3833	133.383	NT	saxicoline	1
Northern Territory Museum	NULL	R34704	NULL	NTMR34704	MK612986	Gehyra	pamela	pamela1	1	1	Mountain Valley Station	-14	133.25	NT	saxicoline	1
Northern Territory Museum	NULL	R13768	ABTC28294	ABTC28294	MK612987	Gehyra	pamela	pamela1	1	1	Bowerbird	-12.78	133.08	NT	saxicoline	1	parapatric pamela3
Northern Territory Museum	NULL	R26109	ABTC72523	ABTC72523	MK612988	Gehyra	pamela	pamela1		1	~15k S Camp Arnhemland Plateau	-13.3833	133.383	NT	saxicoline	1
Northern Territory Museum	NULL	R34705	NULL	NTMR34705	MK613008	Gehyra	pamela	pamela1		1	Mountain Valley Station	-14	133.25	NT	saxicoline	1
South Australian Museum	NULL	R34171	NULL	SAMR34171	KJ025204	Gehyra	pamela	pamela1		1	NULL	-13.433	132.416		saxicoline	0
Moritz lab ANU	CCM2322	NULL	NULL	CCM2322	MK612991	Gehyra	pamela	pamela1		0	Kakadu fire plot 65	-13.3503	132.985	NT	saxicoline	0
Moritz lab ANU	CCM2323	NULL	NULL	CCM2323	MK612992	Gehyra	pamela	pamela1		0	Kakadu fire plot 65	-13.3503	132.985	NT	saxicoline	0
Moritz lab ANU	CCM2324	NULL	NULL	CCM2324	MK612993	Gehyra	pamela	pamela1		0	Kakadu fire plot 65	-13.3503	132.985	NT	saxicoline	0
Moritz lab ANU	CCM2326	NULL	NULL	CCM2326	MK612994	Gehyra	pamela	pamela1		0	Kakadu fire plot 65B	-13.3525	132.985	NT	saxicoline	0
Moritz lab ANU	CCM2358	NULL	NULL	CCM2358	MK612995	Gehyra	pamela	pamela1		0	Kakadu fire plot 62B	-13.0941	132.992	NT	saxicoline	0
Moritz lab ANU	CCM2360	NULL	NULL	CCM2360	MK612996	Gehyra	pamela	pamela1		0	Kakadu fire plot 62B	-13.0941	132.992	NT	saxicoline	0
Moritz lab ANU	CCM2371	NULL	NULL	CCM2371	MK612997	Gehyra	pamela	pamela1		0	Kakadu fire plot 153B	-12.9947	132.884	NT	saxicoline	0
Moritz lab ANU	CCM2373	NULL	NULL	CCM2373	MK612998	Gehyra	pamela	pamela1		0	Kakadu fire plot 153B	-12.9947	132.884	NT	saxicoline	0
Moritz lab ANU	CCM2374	NULL	NULL	CCM2374	MK612999	Gehyra	pamela	pamela1		0	Kakadu fire plot 153B	-12.9947	132.884	NT	saxicoline	0
Moritz lab ANU	CCM2376	NULL	NULL	CCM2376	MK613000	Gehyra	pamela	pamela1		0	Kakadu fire plot 153B	-12.9947	132.884	NT	saxicoline	0
Moritz lab ANU	CCM2377	NULL	NULL	CCM2377	MK613001	Gehyra	pamela	pamela1		0	Kakadu fire plot 153B	-12.9947	132.884	NT	saxicoline	0
Moritz lab ANU	CCM2380	NULL	NULL	CCM2380	MK613002	Gehyra	pamela	pamela1		0	Kakadu fire plot 153B	-12.9947	132.884	NT	saxicoline	0
Moritz lab ANU	CCM2381	NULL	NULL	CCM2381	MK613003	Gehyra	pamela	pamela1		0	Kakadu fire plot 153B	-12.9947	132.884	NT	saxicoline	0
Moritz lab ANU	CCM2382	NULL	NULL	CCM2382	MK613004	Gehyra	pamela	pamela1		0	Kakadu fire plot 153B	-12.9947	132.884	NT	saxicoline	0
Moritz lab ANU	CCM2383	NULL	NULL	CCM2383	MK613005	Gehyra	pamela	pamela1		0	Kakadu fire plot 153B	-12.9947	132.884	NT	saxicoline	0
Moritz lab ANU	CCM2395	NULL	NULL	CCM2395	MK613006	Gehyra	pamela	pamela1		0	Kakadu fire plot 121B	-12.8443	132.987	NT	saxicoline	0
Museum Victoria	Z18866	NULL	NULL	Z18866	MK613009	Gehyra	pamela	pamela2	1	0	West Arnhem Land, near Kikiyown (also called "Kikikyon")	-12.1883	133.812	NT	saxicoline	0	parapatric pamela5
Museum Victoria	Z18888	NULL	NULL	Z18888	MK613011	Gehyra	pamela	pamela2	1	0	West Arnhem Land, near Kikiyown (also called "Kikikyon")	-12.1883	133.812	NT	saxicoline	0	parapatric pamela5
Northern Territory Museum	NULL	R20373	ABTC29167	ABTC29167	KJ025203	Gehyra	pamela	pamela3	1	1	Jabiluka Project Area	-12.55	132.92	NT	saxicoline	1	parapatric with pamela1
South Australian Museum	NULL	NULL	ABTC06711	ABTC06711	MK613015	Gehyra	pamela	pamela4		1	Canon Hill	-12.3569	132.947	NT	saxicoline	0
Australian Biological Tissue Collection	C4128	NULL	ABTC119263	ABTC119263	MK613016	Gehyra	pamela	pamela5		1	4.8k S Manmoyi	-12.5824	134.103	NT	saxicoline	0
Moritz lab ANU	CCM4052	NULL	NULL	CCM4052	MK613017	Gehyra	pamela	pamela5	1	0	Korlibiddah	-12.6496	134.301	NT	saxicoline	0	parapatric pamela2
Moritz lab ANU	CCM6391	NULL	NULL	CCM6391	MG656597	Gehyra	australis	rob1		0	Lancewood	-17.9047	137.518	NT	saxicoline	0
Moritz lab ANU	CCM0233	CCM0233	NULL	CCM0233	MG656582	Gehyra	robusta	rob1		1	LAWN HILL ISLAND STACKS	-18.6989	138.49	QLD	saxicoline	0
Moritz lab ANU	CCM0263	CCM0263	NULL	CCM0263	MG656583	Gehyra	robusta	rob1	1	1	LAWN HILL ISLAND STACKS	-18.6989	138.49	QLD	saxicoline	1	parapatric with robusta3, 4
Moritz lab ANU	CCM0264	CCM0264	NULL	CCM0264	MG656584	Gehyra	robusta	rob1		1	LAWN HILL ISLAND STACKS	-18.6989	138.49	QLD	saxicoline	1
Moritz lab ANU	CCM0275	CCM0275	NULL	CCM0275	MG656585	Gehyra	robusta	rob1		1	LAWN HILL DUWADARRI LOOKOUT	-18.7031	138.482	QLD	saxicoline	1
Moritz lab ANU	CCM0277	CCM0277	NULL	CCM0277	MG656586	Gehyra	robusta	rob1		1	LAWN HILL DUWADARRI LOOKOUT	-18.7031	138.482	QLD	saxicoline	1
Moritz lab ANU	CCM0311	CCM0311	NULL	CCM0311	MG656587	Gehyra	robusta	rob1		1	CONSTANCE RANGE	-18.7303	138.495	QLD	saxicoline	0
Moritz lab ANU	CCM0325	CCM0325	NULL	CCM0325	MG656588	Gehyra	robusta	rob1		1	KINGFISHER SPOTLIGHTING ROCKS	-17.8122	138.279	QLD	saxicoline	0
Moritz lab ANU	CCM0327	CCM0327	NULL	CCM0327	MG656589	Gehyra	robusta	rob1		1	KINGFISHER SPOTLIGHTING ROCKS	-17.8122	138.279	QLD	saxicoline	0
Moritz lab ANU	CCM0328	CCM0328	NULL	CCM0328	MG656590	Gehyra	robusta	rob1		1	KINGFISHER SPOTLIGHTING ROCKS	-17.8122	138.279	QLD	saxicoline	0
Moritz lab ANU	CCM0329	CCM0329	NULL	CCM0329	MG656591	Gehyra	robusta	rob1		1	KINGFISHER SPOTLIGHTING ROCKS	-17.8122	138.279	QLD	saxicoline	0
Moritz lab ANU	CCM0330	CCM0330	NULL	CCM0330	MG656592	Gehyra	robusta	rob1	1	1	KINGFISHER SPOTLIGHTING ROCKS	-17.8122	138.279	QLD	saxicoline	0
Moritz lab ANU	CCM0343	CCM0343	NULL	CCM0343	MG656593	Gehyra	robusta	rob1		1	KINGFISHER SPOTLIGHTING ROCKS	-17.8122	138.279	QLD	saxicoline	1
Moritz lab ANU	CCM0344	CCM0344	NULL	CCM0344	MG656594	Gehyra	robusta	rob1		1	KINGFISHER SPOTLIGHTING ROCKS	-17.8122	138.279	QLD	saxicoline	1
Moritz lab ANU	CCM0407	CCM0407	NULL	CCM0407	MG656595	Gehyra	robusta	rob1		1	CALVERT HILLS HS	-17.2301	137.331	NT	saxicoline	1
Moritz lab ANU	CCM5058	NULL	NULL	CCM5058	MG656596	Gehyra	robusta	rob1		0	2km west of Hells Gate	-17.4463	138.341	NT	saxicoline	0
Moritz lab ANU	CCM6404	CCM6404	NULL	CCM6404	MG656598	Gehyra	robusta	rob1		1	Spring Creek	-17.8813	137.493	NT	saxicoline	1
Moritz lab ANU	CCM6424	CCM6424	NULL	CCM6424	MG656599	Gehyra	robusta	rob1		1	China wall Gorge Top	-17.8484	137.418	NT	saxicoline	1
Moritz lab ANU	CCM6425	CCM6425	NULL	CCM6425	MG656600	Gehyra	robusta	rob1		1	China wall Gorge Top	-17.8484	137.418	NT	saxicoline	0
Moritz lab ANU	CCM6452	NULL	NULL	CCM6452	MG656601	Gehyra	robusta	rob1		0	Caveyard	-17.9834	137.467	NT	saxicoline	0
Moritz lab ANU	CCM6464	CCM6464	NULL	CCM6464	MG656602	Gehyra	robusta	rob1		1	Lancewood	-17.9047	137.518	NT	saxicoline	1
Moritz lab ANU	CCM6465	CCM6465	NULL	CCM6465	MG656603	Gehyra	robusta	rob1		1	Lancewood	-17.9047	137.518	NT	saxicoline	1
Moritz lab ANU	CCM6488	NULL	NULL	CCM6488	MG656604	Gehyra	robusta	rob1		0	60km Calvert Rd from Benmara Staion	-17.3506	137.16	NT	saxicoline	0
Northern Territory Museum	NULL	R21488	ABTC29556	ABTC29556	KJ025232	Gehyra	robusta	rob1		1	Musselbrook Reservoir	-18.6	138.13	QLD	saxicoline	0
Northern Territory Museum	NULL	R21486	ABTC29557	ABTC29557	MK613059	Gehyra	robusta	rob1		1	Musselbrook Reservoir	-18.6	138.13	QLD	saxicoline	0
Northern Territory Museum	NULL	R21302	ABTC29579	ABTC29579	MK613060	Gehyra	robusta	rob1		1	Musselbrook Reservoir	-18.6	138.13	QLD	saxicoline	0
Moritz lab ANU	CCM6420	CCM6420	NULL	CCM6420		Gehyra	robusta	rob1*		1	China wall Gorge	-17.8484	137.418	NT	saxicoline	1
Moritz lab ANU	CCM6423	CCM6423	NULL	CCM6423		Gehyra	robusta	rob1*		1	China wall Gorge Top	-17.8484	137.418	NT	saxicoline	1
Moritz lab ANU	CCM0366	CCM0366	NULL	CCM0366	MG656605	Gehyra	robusta	rob2	1	1	CALVERT HILLS CAMPSITE	-17.1979	137.434	NT	saxicoline	1
Moritz lab ANU	CCM2698	NULL	NULL	CCM2698	MG656606	Gehyra	robusta	rob2		0	Echo Gorge camp rocks	-17.1707	137.709	NT	saxicoline	0
Moritz lab ANU	CCM2699	NULL	NULL	CCM2699	MG656607	Gehyra	robusta	rob2		0	Echo Gorge camp rocks	-17.1707	137.709	NT	saxicoline	0
Moritz lab ANU	CCM2712	CCM2712	NULL	CCM2712	MG656608	Gehyra	robusta	rob2		1	Echo Gorge camp rocks	-17.1707	137.709	NT	saxicoline	1
Moritz lab ANU	CCM2713	CCM2713	NULL	CCM2713	MG656609	Gehyra	robusta	rob2		1	Echo Gorge camp rocks	-17.1707	137.709	NT	saxicoline	1
Moritz lab ANU	CCM3564	NULL	NULL	CCM3564	MG656610	Gehyra	robusta	rob2		0	Surprise04 Pungalina	-16.8075	137.248	NT	saxicoline	0
Moritz lab ANU	CCM3566	NULL	NULL	CCM3566	MG656611	Gehyra	robusta	rob2		0	Surprise04 Pungalina	-16.8075	137.248	NT	saxicoline	0
Moritz lab ANU	CCM3578	NULL	NULL	CCM3578	MG656612	Gehyra	robusta	rob2		0	SEL12 Pungalina	-16.8199	137.546	NT	saxicoline	0
Moritz lab ANU	CCM3579	NULL	NULL	CCM3579	MG656613	Gehyra	robusta	rob2		0	SEL12 Pungalina	-16.8199	137.546	NT	saxicoline	0
South Australian Museum	NULL	R34206	ABTC11923	ABTC11923	KJ025230	Gehyra	robusta	rob2		1	25k W Wollogorang Station	-17.1833	137.767	NT	saxicoline	0
Australian Museum	NULL	AMSR129370	ABTC51361	ABTC51361	MK613061	Gehyra	robusta	rob3		1	Gregory River, Riversleigh Station	-19.0243	138.742	QLD	saxicoline	0
Moritz lab ANU	CCM0271	CCM0271	NULL	CCM0271	MG656615	Gehyra	robusta	rob3	1	1	40k SOUTH RIVERSLEIGH RD	-18.9898	138.686	QLD	saxicoline	0	parapatric with robusta1, 4
Moritz lab ANU	CCM0272	CCM0272	NULL	CCM0272	MG656616	Gehyra	robusta	rob3		1	40k SOUTH RIVERSLEIGH RD	-18.9898	138.686	QLD	saxicoline	0
Moritz lab ANU	CCM0273	CCM0273	NULL	CCM0273	MG656617	Gehyra	robusta	rob3		1	40k SOUTH RIVERSLEIGH RD	-18.9898	138.686	QLD	saxicoline	0
Moritz lab ANU	CCM0289	CCM0289	NULL	CCM0289	MG656618	Gehyra	robusta	rob3		1	40k SOUTH RIVERSLEIGH RD	-18.9898	138.686	QLD	saxicoline	0
Moritz lab ANU	CCM0290	CCM0290	NULL	CCM0290	MG656619	Gehyra	robusta	rob3	1	1	40k SOUTH RIVERSLEIGH RD	-18.9898	138.686	QLD	saxicoline	0	parapatric with robusta1, 4
Moritz lab ANU	CCM0292	CCM0292	NULL	CCM0292	MG656620	Gehyra	robusta	rob3		1	40k SOUTH RIVERSLEIGH RD	-18.9898	138.686	QLD	saxicoline	0
Moritz lab ANU	CCM5063	CCM5063	NULL	CCM5063	MG656621	Gehyra	robusta	rob3		1	South of Kumarga(?) on Camooweal Rd	-18.9198	139.024	NT	saxicoline	0
Moritz lab ANU	CCM0279	CCM0279	NULL	CCM0279	MG656622	Gehyra	robusta	rob4		1	LAWN HILL STN TIP	-18.5831	138.585	QLD	saxicoline	0
Moritz lab ANU	CCM0280	CCM0280	NULL	CCM0280	MG656623	Gehyra	robusta	rob4	1	1	LAWN HILL STN TIP	-18.5831	138.585	QLD	saxicoline	0	parapatric with robusta1, 4
Moritz lab ANU	CCM0281	CCM0281	NULL	CCM0281	MG656624	Gehyra	robusta	rob4	1	1	LAWN HILL STN TIP	-18.5831	138.585	QLD	saxicoline	0	parapatric with robusta1, 4
Moritz lab ANU	CCM0145	CCM0145	NULL	CCM0145	MG656638	Gehyra	robusta	rob5		1	CAMP BUSHY PARK	-21.1897	139.755	QLD	saxicoline	0
Moritz lab ANU	CCM0152	CCM0152	NULL	CCM0152	MG656639	Gehyra	robusta	rob5		1	CAMP BUSHY PARK	-21.1897	139.755	QLD	saxicoline	0
Moritz lab ANU	CCM0153	CCM0153	NULL	CCM0153	MG656640	Gehyra	robusta	rob5		1	CAMP BUSHY PARK	-21.1897	139.755	QLD	saxicoline	0
Moritz lab ANU	CCM0154	CCM0154	NULL	CCM0154	MG656641	Gehyra	robusta	rob5		1	CAMP BUSHY PARK	-21.1897	139.755	QLD	saxicoline	0
Moritz lab ANU	CCM0155	CCM0155	NULL	CCM0155	MG656642	Gehyra	robusta	rob5		1	CAMP BUSHY PARK	-21.1897	139.755	QLD	saxicoline	0
Moritz lab ANU	CCM0156	CCM0156	NULL	CCM0156	MG656643	Gehyra	robusta	rob5		1	CAMP BUSHY PARK	-21.1897	139.755	QLD	saxicoline	0
Moritz lab ANU	CCM0173	CCM0173	NULL	CCM0173	MG656644	Gehyra	robusta	rob5		1	CAMP BUSHY PARK	-21.1897	139.755	QLD	saxicoline	1
Moritz lab ANU	CCM0174	CCM0174	NULL	CCM0174	MG656645	Gehyra	robusta	rob5		1	CAMP BUSHY PARK	-21.1897	139.755	QLD	saxicoline	1
Moritz lab ANU	CCM0186	CCM0186	NULL	CCM0186	MG656646	Gehyra	robusta	rob5		1	MOONDARRA CARAVAN PARK	-20.6811	139.498	QLD	saxicoline	1
Moritz lab ANU	CCM0187	CCM0187	NULL	CCM0187	MG656647	Gehyra	robusta	rob5		1	MOONDARRA CARAVAN PARK	-20.6811	139.498	QLD	saxicoline	1
Moritz lab ANU	CCM0188	CCM0188	NULL	CCM0188	MG656648	Gehyra	robusta	rob5		1	MOONDARRA CARAVAN PARK	-20.6811	139.498	QLD	saxicoline	0
Moritz lab ANU	CCM0189	CCM0189	NULL	CCM0189	MG656649	Gehyra	robusta	rob5		1	MOONDARRA CARAVAN PARK	-20.6811	139.498	QLD	saxicoline	0
Moritz lab ANU	CCM0201	CCM0201	NULL	CCM0201	MG656650	Gehyra	robusta	rob5		1	WEST LEICHARDT CAMP ESCARP	-20.6027	139.684	QLD	saxicoline	0
Moritz lab ANU	CCM0202	CCM0202	NULL	CCM0202	MG656651	Gehyra	robusta	rob5		1	WEST LEICHARDT CAMP ESCARP	-20.6027	139.684	QLD	saxicoline	0
Moritz lab ANU	CCM0203	CCM0203	NULL	CCM0203	MG656652	Gehyra	robusta	rob5		1	WEST LEICHARDT CAMP ESCARP	-20.6027	139.684	QLD	saxicoline	0
Moritz lab ANU	CCM0204	CCM0204	NULL	CCM0204	MG656653	Gehyra	robusta	rob5		1	WEST LEICHARDT CAMP ESCARP	-20.6027	139.684	QLD	saxicoline	0
Moritz lab ANU	CCM0205	CCM0205	NULL	CCM0205	MG656654	Gehyra	robusta	rob5		1	WEST LEICHARDT CAMP ESCARP	-20.6027	139.684	QLD	saxicoline	0
Moritz lab ANU	CCM0206	CCM0206	NULL	CCM0206	MG656655	Gehyra	robusta	rob5		1	WEST LEICHARDT CAMP ESCARP	-20.6027	139.684	QLD	saxicoline	0
Moritz lab ANU	CCM0207	CCM0207	NULL	CCM0207	MG656656	Gehyra	robusta	rob5		1	WEST LEICHARDT CAMP ESCARP	-20.6027	139.684	QLD	saxicoline	0
Moritz lab ANU	CCM0238	CCM0238	NULL	CCM0238	MG656657	Gehyra	robusta	rob5		1	MOUNT GORDON	-19.7214	139.392	QLD	saxicoline	1
Moritz lab ANU	CCM0239	CCM0239	NULL	CCM0239	MG656658	Gehyra	robusta	rob5	1	1	MOUNT GORDON	-19.7214	139.392	QLD	saxicoline	1
Moritz lab ANU	CCM0249	CCM0249	NULL	CCM0249	MG656659	Gehyra	robusta	rob5		1	WEST LEICHARDT CAMP ESCARP	-20.6027	139.684	QLD	saxicoline	1
Moritz lab ANU	CCM0250	CCM0250	NULL	CCM0250	MG656660	Gehyra	robusta	rob5		1	WEST LEICHARDT CAMP ESCARP	-20.6027	139.684	QLD	saxicoline	1
Northern Territory Museum	NULL	R25748	ABTC70720	ABTC70720	MK613062	Gehyra	robusta	rob5		1	Chinaman's WH, Mount Isa	-20.7306	139.788	QLD	saxicoline	0
South Australian Museum	NULL	R42699	ABTC08949	ABTC08949	KJ025225	Gehyra	robusta	rob5	1	1	Lake Julius	-20.1167	139.717	QLD	saxicoline	0
South Australian Museum	NULL	R34227	ABTC11946	ABTC11946	KJ025226	Gehyra	robusta	rob5		1	7k E Mount Isa	-20.7167	139.55	QLD	saxicoline	0
South Australian Museum	NULL	R34220	ABTC11939	ABTC11939	KJ025227	Gehyra	robusta	rob5		1	7k E Mount Isa	-20.7167	139.55	QLD	saxicoline	0
South Australian Museum	NULL	R34222	ABTC11941	ABTC11941	KJ025228	Gehyra	robusta	rob5		1	7k E Mount Isa	-20.7167	139.55	QLD	saxicoline	0
South Australian Museum	NULL	R54452	ABTC72858	ABTC72858	KJ025229	Gehyra	robusta	rob5		1	7k E Mount Isa	-20.7186	139.555	QLD	saxicoline	0
South Australian Museum	NULL	NULL	ABTC06688	ABTC06688	MG656628	Gehyra	robusta	rob5		1	4k W Cloncurry	-20.7176	140.468	QLD	saxicoline	0
South Australian Museum	NULL	NULL	ABTC06689	ABTC06689	MG656629	Gehyra	robusta	rob5		1	36k E Mt Isa	-20.1283	139.883	QLD	saxicoline	0
South Australian Museum	NULL	NULL	ABTC06690	ABTC06690	MG656630	Gehyra	robusta	rob5		1	17k S Dismal Crossing	-20.1286	141.2	QLD	saxicoline	0
South Australian Museum	NULL	NULL	ABTC06691	ABTC06691	MG656631	Gehyra	robusta	rob5		1	36k E Mt Isa	-20.1283	139.883	QLD	saxicoline	0
South Australian Museum	NULL	NULL	ABTC06713	ABTC06713	MG656632	Gehyra	robusta	rob5		1	17k S Dismal Crossing	-20.1286	141.2	QLD	saxicoline	0
South Australian Museum	NULL	NULL	ABTC06715	ABTC06715	MG656633	Gehyra	robusta	rob5		1	5k NW Dajarra	-21.6765	139.485	QLD	saxicoline	0
South Australian Museum	NULL	NULL	ABTC06716	ABTC06716	MG656634	Gehyra	robusta	rob5		1	5k N Dajarra	-21.6656	139.514	QLD	saxicoline	0
South Australian Museum	NULL	NULL	ABTC06719	ABTC06719	MG656635	Gehyra	robusta	rob5		1	S Dajarra	-21.6952	139.514	QLD	saxicoline	0
South Australian Museum	NULL	NULL	ABTC113642	ABTC113642	MG656636	Gehyra	robusta	rob5		1	Sybella Creek on Dajarra road, 17.2k S Mount Isa	-20.8761	139.458	QLD	saxicoline	0
South Australian Museum	NULL	NULL	ABTC113643	ABTC113643	MG656637	Gehyra	robusta	rob5		1	Sybella Creek on Dajarra road, 17.2k S Mount Isa	-20.8761	139.458	QLD	saxicoline	0
South Australian Museum	NULL	R55286	ABTC82438	ABTC82438	MK613063	Gehyra	robusta	rob5		1	The Monument	-21.7631	139.917	QLD	saxicoline	0
South Australian Museum	NULL	R55287	ABTC82439	ABTC82439	MK613064	Gehyra	robusta	rob5		1	The Monument	-21.7631	139.917	QLD	saxicoline	0
California Academy of Sciences		CAS252881	NULL		KX954302	Gehyra	rohan	rohan	1	1	south bank of Lorengau River	-2.0415	147.259	PNG		0
South Australian Museum		SAMAR69881	ABTC136641		KX954303	Gehyra	rohan	rohan	1	1	near Nae, Mussau Island	-1.524	149.739	PNG		0
Western Australian Museum	NULL	R138892	ABTC105662	ABTC105662	KX815640	Gehyra	xenopus	xeno2	1	1	Donkins Hill	-14.9875	125.507	WA		0
Western Australian Museum	NULL	R158910	ABTC105664	ABTC105664	KX815650	Gehyra	xenopus	xeno2	1	1	Capstan Island	-14.5844	125.26	WA		0

## Sheet: Sheet2
South Australian Museum	NULL	WAMR138892	ABTC105662	-	Gehyra	xenopus	xeno2_3_MitchellPlateau3	1	Donkins Hill	-14.9875	125.507	WA	Australia	0
Western Australian Museum	NULL	WAMR158910	ABTC105664	NULL	Gehyra	xenopus	xeno2_2_MitchellPlateau2	1	Capstan Island	-14.5844	125.26	WA	Australia	0
Western Australian Museum	NULL	R134745	NULL	NULL	Gehyra	variegata	NULL	1	NULL	-32.6747	118.336	NULL	Australia	0
Western Australian Museum	165439	R165439	NULL	NULL	Gehyra	granulum	nana6_1	1	Irvine Island	-16.0769	123.55	NULL	Australia	1
Western Australian Museum	CCM1210	R176205	NULL	NULL	Gehyra	granulum	nana6_2	1	Mitchell Plateau Surveyors Pool	-14.6723	125.732	WA	Australia	1
Bernice Pauahi Bishop Museum	FK13301	BPBM34745	NULL	9416	Gehyra	membranacruralis	memb2	1	East Sepik Prov., Mindangua Stream, 3 36.339 S, 143 29.527 E, 410 m = from F Kraus field notes	-3.60565	143.492	ESP	Papua New Guinea	0
Australian Biological Tissue Collection	NULL	NULL	ABTC13940	NULL	Gehyra	mutilata	insul		Krakatau (Lampung Province)	-6.148	105.441	NULL	Indonesia	0
